# Supplementary material for: Unifying the Conversation: Membrane Separation Performance in Energy, Water, and Industrial Applications
Source: ACS ES T Eng. 2024 Jan 26;4(2):277–89. doi: 10.1021/acsestengg.3c00475 (PMC10862477; doi:10.1021/acsestengg.3c00475)
Supplement: Supplementary file 2 — ee3c00475_si_002.xlsx [file ee3c00475_si_002.xlsx]

## Sheet: Sheet1
Unique ID	Permeant ID	application	separation type	separation	separation_latex	species	species charge	species size (ang)	species polarizability (ang**3)	permeant	permeant charge	permeant size (ang)	permeant polarizability (ang**3)	membrane	thickness (um)	temperature (degC)	molar volume (cm**3/mol)	concentration US (M)	concentration DS (M)	activity US (-)	activity DS (-)	pressure US (bar)	pressure DS (bar)	potential US (V)	potential DS (V)	chempot conc. term (kJ/mol)	chempot PV term (kJ/mol)	chempot elec. term (kJ/mol)	chempot difference (kJ/mol)	chempot gradient (kJ/mol/um)	P_universal (m**2/s)	permeant P_universal (m**2/s)	selectivity (-)	separation factor (-)	reference
8500D676	224F4964	AP/FC	charged-uncharged	OH- / MeOH	OH$^{-}$ / MeOH	methanol	0	2.55	3.23	OH-	-1	3	1.91	QPAES	50	30	0	6.24	0.001	6.24	0.001	1.01325	1.01325	0	0	-22.0262	0	0	-22.0262	-0.440525	1.14e-11	5.75345e-10	50.4688	11.0539	Abuin, et al., J Power Sources 2015
224F4964		AP/FC	charged-uncharged			OH-	-1	3	1.91					QPAES	50	30	0	0.8	0.8	0.8	0.8	1.01325	1.01325	0.05	0	0	0	-4.82427	-4.82427	-0.0964853	5.75345e-10				Abuin, et al., J Power Sources 2015
E86ABC6F	21ED840B	GAS	uncharged-uncharged	CO2 / CH4	CO$_{2}$ / CH$_{4}$	CH4	0	3.87	2.6	CO2	0	3.3	2.65	PSF		35	0	0.395476	0.0395476	0.395476	0.0395476	1	1	0	0	-5.89946	0	0	-5.89946		2.18379e-13	4.80434e-12	22	22	Aitken, Koros, Paul, Macromolecules 1992 (Sanders, et al., Polymer 2013)
21ED840B		GAS	uncharged-uncharged			CO2	0	3.3	2.65					PSF		35	0	0.395476	0.0395476	0.395476	0.0395476	1	1	0	0	-5.89946	0	0	-5.89946		4.80434e-12				Aitken, Koros, Paul, Macromolecules 1992 (Sanders, et al., Polymer 2013)
3F9271E2	F7B02EAB	GAS	uncharged-uncharged	O2 / N2	O$_{2}$ / N$_{2}$	N2	0	3.64	1.76	O2	0	3.46	1.6	PSF		35	0					1	1	0	0		0	0	0		2.14479e-13	1.20108e-12	5.6		Aitken, Koros, Paul, Macromolecules 1992 (Sanders, et al., Polymer 2013)
F7B02EAB		GAS	uncharged-uncharged			O2	0	3.46	1.6					PSF		35	0					1	1	0	0		0	0	0		1.20108e-12				Aitken, Koros, Paul, Macromolecules 1992 (Sanders, et al., Polymer 2013)
0017B069	00000A5A	RO	uncharged-uncharged	H2O / As(III)	H$_2$O / As(III)	As(III)	0	2.25		water	0	1.38	1.45	DOW BW30	0.1	20	90	1.58801e-06	6.41557e-07	1.58801e-06	6.41557e-07	20	0	0	0	-2.2091	-0.18	0	-2.3891	-23.891	8.46668e-13	1.44342e-10	170.482	1.51533	Akin, et al., Desalination 281 88-92 2011
001ED060	00000A5A	RO	uncharged-charged	H2O / As(III)	H$_2$O / As(III)	As(III)	0	2.25		water	0	1.38	1.45	DOW BW30	0.1	20	90	1.58801e-06	5.12928e-07	1.58801e-06	5.12928e-07	20	0	0	0	-2.7545	-0.18	0	-2.9345	-29.345	5.95925e-13	1.44342e-10	242.215	1.75279	Akin, et al., Desalination 281 88-92 2011
000BF5B2	00000A5A	RO	uncharged-charged	H2O / As(V)	H$_2$O / As(V)	As(V)	0	2.1		water	0	1.38	1.45	DOW BW30	0.1	20	90	1.40902e-06	4.42431e-07	1.40902e-06	4.42431e-07	20	0	0	0	-2.82337	-0.18	0	-3.00337	-30.0337	5.7172e-13	1.44342e-10	252.469	1.7851	Akin, et al., Desalination 281 88-92 2011
0B50D320	00000A5A	RO	uncharged-charged	H2O / As(V)	H$_2$O / As(V)	As(V)	0	2.1		water	0	1.38	1.45	DOW BW30	0.1	20	90	1.40902e-06	4.36795e-07	1.40902e-06	4.36795e-07	20	0	0	0	-2.85462	-0.18	0	-3.03462	-30.3462	5.61165e-13	1.44342e-10	257.218	1.79995	Akin, et al., Desalination 281 88-92 2011
003EED02	002EAAA2	RO	uncharged-uncharged	H2O / As(III)	H$_2$O / As(III)	As(III)	0	2.25		water	0	1.38	1.45	DOW SW30HR	0.1	20	90	1.58801e-06	3.81123e-07	1.58801e-06	3.81123e-07	20	0	0	0	-3.47843	-0.18	0	-3.65843	-36.5843	7.88628e-14	3.28873e-11	417.019	2.10975	Akin, et al., Desalination 281 88-92 2011
003F1B83	002EAAA2	RO	uncharged-charged	H2O / As(III)	H$_2$O / As(III)	As(III)	0	2.25		water	0	1.38	1.45	DOW SW30HR	0.1	20	90	1.58801e-06	2.89018e-07	1.58801e-06	2.89018e-07	20	0	0	0	-4.15269	-0.18	0	-4.33269	-43.3269	5.55639e-14	3.28873e-11	591.882	2.52841	Akin, et al., Desalination 281 88-92 2011
E54489BB	002EAAA2	RO	uncharged-charged	H2O / As(V)	H$_2$O / As(V)	As(V)	0	2.1		water	0	1.38	1.45	DOW SW30HR	0.1	20	90	1.40902e-06	5.63606e-08	1.40902e-06	5.63606e-08	20	0	0	0	-7.84564	-0.18	0	-8.02564	-80.2564	1.04055e-14	3.28873e-11	3160.56	7.28879	Akin, et al., Desalination 281 88-92 2011
000A396F	002EAAA2	RO	uncharged-charged	H2O / As(V)	H$_2$O / As(V)	As(V)	0	2.1		water	0	1.38	1.45	DOW SW30HR	0.1	20	90	1.40902e-06	5.49516e-08	1.40902e-06	5.49516e-08	20	0	0	0	-7.90735	-0.18	0	-8.08735	-80.8735	1.01348e-14	3.28873e-11	3244.98	7.42637	Akin, et al., Desalination 281 88-92 2011
0505A12D	8E87C6EA	GAS	uncharged-uncharged	O2 / N2	O$_{2}$ / N$_{2}$	N2	0	3.64	1.76	O2	0	3.46	1.6	6FDA-mPDA	55	35	0	0.0790952	0.00519105	0.0790952	0.00519105	1	1	0	0	-6.97844	0	0	-6.97844	-0.126881	5.31909e-13	3.0885e-12	5.80645	5.80645	Alaslai, et al., JMS 2016
8E87C6EA		GAS	uncharged-uncharged			O2	0	3.46	1.6					6FDA-mPDA	55	35	0	0.0790952	0.00519105	0.0790952	0.00519105	1	1	0	0	-6.97844	0	0	-6.97844	-0.126881	3.0885e-12				Alaslai, et al., JMS 2016
EE5CC05C	1161AAA8	GAS	uncharged-uncharged	CO2 / CH4	CO$_{2}$ / CH$_{4}$	CH4	0	3.87	2.6	CO2	0	3.3	2.65	6FDA-mPDA	55	35	0	0.197738	0.00519105	0.197738	0.00519105	1	1	0	0	-9.32607	0	0	-9.32607	-0.169565	1.71583e-13	1.11529e-11	65	65	Alaslai, et al., JMS 2016
1161AAA8		GAS	uncharged-uncharged			CO2	0	3.3	2.65					6FDA-mPDA	55	35	0	0.197738	0.00519105	0.197738	0.00519105	1	1	0	0	-9.32607	0	0	-9.32607	-0.169565	1.11529e-11				Alaslai, et al., JMS 2016
E4FF315F	F7F2D5E2	ED	charged-charged	Na+ / Cl-	Na$^{+}$ / Cl$^{-}$	Cl-	-1	3.32	3.253	Na+	1	3.58	0.279	MK-40	480	25	0	0.01	0.001	0.01	0.001	1.01325	1.01325	0.1	0	-5.70801	0	-9.64853	-15.3565	-0.0319928	4.10073e-11	3.24028e-10	7.90171	7.90171	Badessa, T.; Shaposhnik, V. The electrodialysis of electrolyte solutions of multi-charged cations. J. Membr. Sci. 2016, 498, 86–93.
F7F2D5E2		ED	charged-charged			Na+	1	3.58	0.279					MK-40	480	25	0	0.01	0.001	0.01	0.001	1.01325	1.01325	0.1	0	-5.70801	0	-9.64853	-15.3565	-0.0319928	3.24028e-10				Badessa, T.; Shaposhnik, V. The electrodialysis of electrolyte solutions of multi-charged cations. J. Membr. Sci. 2016, 498, 86–93.
19C0E853	2DFA99DD	ED	charged-charged	Ca+2 / Cl-	Ca$^{+2}$ / Cl$^{-}$	Cl-	-1	3.32	3.253	Ca+2	2	4.12	0.588	MK-40	480	25	0	0.02	0.001	0.02	0.001	1.01325	1.01325	0.177778	0	-7.42629	0	-17.1529	-24.5792	-0.0512067	1.80308e-11	5.94743e-11	3.29849	5.6255	Badessa, T.; Shaposhnik, V. The electrodialysis of electrolyte solutions of multi-charged cations. J. Membr. Sci. 2016, 498, 86–93.
2DFA99DD		ED	charged-charged			Ca+2	2	4.12	0.588					MK-40	480	25	0	0.01	0.001	0.01	0.001	1.01325	1.01325	0.177778	0	-5.70801	0	-34.3059	-40.0139	-0.0833623	5.94743e-11				Badessa, T.; Shaposhnik, V. The electrodialysis of electrolyte solutions of multi-charged cations. J. Membr. Sci. 2016, 498, 86–93.
3A388E38	92320F08	GAS	uncharged-uncharged	CO2 / CH4	CO$_{2}$ / CH$_{4}$	CH4	0	3.87	2.6	CO2	0	3.3	2.65	PPO		22	0		0.0412895		0.0412895	1	1	0	0		0	0	0		2.79386e-12	4.14971e-11	14.8529		Bissadi, Santos, Kruczek, Membranes 2018
92320F08		GAS	uncharged-uncharged			CO2	0	3.3	2.65					PPO		22	0		0.0412895		0.0412895	1	1	0	0		0	0	0		4.14971e-11				Bissadi, Santos, Kruczek, Membranes 2018
CBAA42AC	C3B77EDC	GAS	uncharged-uncharged	O2 / N2	O$_{2}$ / N$_{2}$	N2	0	3.64	1.76	O2	0	3.46	1.6	PPO		22	0		0.0412895		0.0412895	1	1	0	0		0	0	0		2.54734e-12	1.15041e-11	4.51613		Bissadi, Santos, Kruczek, Membranes 2018
C3B77EDC		GAS	uncharged-uncharged			O2	0	3.46	1.6					PPO		22	0		0.0412895		0.0412895	1	1	0	0		0	0	0		1.15041e-11				Bissadi, Santos, Kruczek, Membranes 2018
8764676E	7A7F2E86	AP/FC	charged-uncharged	OH- / MeOH	OH$^{-}$ / MeOH	methanol	0	2.55	3.23	OH-	-1	3	1.91	Selemion AMV	112	25		1	0.001	1	0.001	1.01325	1.01325	0	0	-17.124		0	-17.124	-0.152893	1.4e-11	1.03555e-10	7.3968	2.08386	Carter, et al., Polymer 2017
000339AF	15FDDA0D	AP/FC	charged-uncharged	Cl- / MeOH	Cl$^{-}$ / MeOH	methanol	0	2.55	3.23	Cl-	-1	3.32	3.253	Selemion AMV	112	25		1	0.001	1	0.001	1.01325	1.01325	0	0	-17.124		0	-17.124	-0.152893	1.4e-11	2.95872e-11	2.11337	0.59539	Carter, et al., Polymer 2017
00031593	E82EF3A2	AP/FC	charged-uncharged	HCO3- / MeOH	HCO$_{3}$$^{-}$ / MeOH	methanol	0	2.55	3.23	HCO3-	-1			Selemion AMV	112	25		1	0.001	1	0.001	1.01325	1.01325	0	0	-17.124		0	-17.124	-0.152893	1.4e-11	3.16583e-11	2.26131	0.637067	Carter, et al., Polymer 2017
2744B21C		PV	uncharged-charged			water	0	1.38	1.45					cellulose triacetate	10	50	18	53.54	0.0372073	0.963643	0.0372073	1	1			-8.74348	0		-8.74348	-0.874348	4.07152e-12				Wang, Q.; Li, N.; Bolto, B.; Hoang, M.; Xie, Z. Desalination by pervaporation: A review. Desalination 2016, 387, 46–60.
003C157E		RO	uncharged-charged			water	0	1.38	1.45					Desal-Osmonics AK	0.1	25	18	55.56	55.56	1	1	8	0	0	0	0	-0.0144	0	-0.0144	-0.144	2.69361e-10				Yoon and Lueptow, JMS 2005
1A523C1E	E6B99A17	PV	uncharged-charged	H2O / NaCl	H$_2$O / NaCl	NaCl	0	3.44755	0.952674	water	0	1.38	1.45	poly(vinyl alcohol)	0.1	70	16.65	0.513347	1.29664e-09	0.513347	1.29664e-09	1	0.00399967			-56.4821	-0.00165834		-56.4837	-564.837	4.16815e-16	4.69959e-14	112.75	50.4615	Wang, Q.; Li, N.; Bolto, B.; Hoang, M.; Xie, Z. Desalination by pervaporation: A review. Desalination 2016, 387, 46–60.
23B1D0AE	DE0DC7E3	PV	uncharged-charged	H2O / NaCl	H$_2$O / NaCl	NaCl	0	3.44755	0.952674	water	0	1.38	1.45	polyether amide	30	40	16.65	0.684463	3.789e-11	0.684463	3.789e-11	1	0.00399967			-61.4915	-0.00165834		-61.4932	-2.04977	2.26996e-15	1.29482e-11	5704.13	2117	Wang, Q.; Li, N.; Bolto, B.; Hoang, M.; Xie, Z. Desalination by pervaporation: A review. Desalination 2016, 387, 46–60.
D33EF067	1681E01E	PV	uncharged-charged	H2O / NaCl	H$_2$O / NaCl	NaCl	0	3.44755	0.952674	water	0	1.38	1.45	polyester	20	50	16.65	1.71116	1.33275e-05	1.71116	1.33275e-05	1	1			-29.4041	0		-29.4041	-1.4702	6.28369e-14	2.00397e-12	31.8917	8.41633	Wang, Q.; Li, N.; Bolto, B.; Hoang, M.; Xie, Z. Desalination by pervaporation: A review. Desalination 2016, 387, 46–60.
87E30C6E	91D24850	GAS	uncharged-uncharged	CO2 / CH4	CO$_{2}$ / CH$_{4}$	CH4	0	3.87	2.6	CO2	0	3.3	2.65	bisphenol-A polycarbonate	127	35	0	0.195152	0.00519105	0.195152	0.00519105	1	1	0	0	-9.29234	0	0	-9.29234	-0.0731681	2.74533e-13	6.09121e-12	22.1875	22.1875	Costello and Koros, Industr. Engr. Chem. Res. 1993
91D24850		GAS	uncharged-uncharged			CO2	0	3.3	2.65					bisphenol-A polycarbonate	127	35	0	0.195152	0.00519105	0.195152	0.00519105	1	1	0	0	-9.29234	0	0	-9.29234	-0.0731681	6.09121e-12				Costello and Koros, Industr. Engr. Chem. Res. 1993
CBCF8F76	30DAE994	RFB	charged-charged	H+ / VOSO4	H$^{+}$ / VOSO$_{4}$	VOSO4	0	3.80497		H+	1	2.82	1.19	Nafion 212	50.5	25	0	1.5	0.001	1.5	0.001	1.01325	1.01325	0	0	-18.1292	0	0	-18.1292	-0.358993	2.67167e-13	7.52319e-10	2815.92	149.866	Dai, et al., JMS 2017
30DAE994		RFB	charged-charged			H+	1	2.82	1.19					Nafion 212	50.5	100	0	1.41757	1.41757	1.41757	1.41757	1.01325	1.01325	0.01	0	0	0	-0.964853	-0.964853	-0.019106	7.52319e-10				Dai, et al., JMS 2017
787086A0	D0A532C6	AP/FC	charged-uncharged	H+ / MeOH	H$^{+}$ / MeOH	methanol	0	2.55	3.23	H+	1	2.82	1.19	Nafion 117	220	30	0	3.04	0.001	3.04	0.001	1.01325	1.01325	0	0	-20.2137	0	0	-20.2137	-0.0918803	6.9e-11	1.79622e-09	26.0322	6.21293	Diaz, Abuin, Corti, JMS 2012
D0A532C6		AP/FC	charged-uncharged			H+	1	2.82	1.19					Nafion 117	220	30	0	1.38675	1.38675	1.38675	1.38675	1.01325	1.01325	0.05	0	0	0	-4.82427	-4.82427	-0.0219285	1.79622e-09				Diaz, Abuin, Corti, JMS 2012
E82EF3A2		AP/FC	charged-uncharged			HCO3-	-1							Selemion AMV	112	25		1.8	1.8	1.8	1.8	1.01325	1.01325	0.05	0	0		-4.82427	-4.82427	-0.0430738	3.16583e-11				Dischinger, et al., Ind. Eng. Chem. Res. 2019
805130E0		ED	uncharged-charged			Na+	1	3.58	0.279					Selemion CMV	101	25	0.00900901	0.5	0.5	0.5	0.5	1	1	0.02956	0	0	0	-2.85211	-2.85211	-0.0282387	2.34331e-10				Dlugolecki et al, Current status of ion exchange membranes in reverse electrodialysis, 2008, JMS
00938D5D		RO	uncharged-charged			water	0	1.38	1.45					DOW BW30	0.1	25	18	55.389	55.56	0.996922	1	15.5	0	0	0	0.00764138	-0.0279	0	-0.0202586	-0.202586	1.26428e-10				Manufacturer specification
00000A5A		RO	uncharged-uncharged			water	0	1.38	1.45					DOW BW30	0.1	22	18	55.389	55.56	0.996922	1	16	0	0	0	0.0075645	-0.0288	0	-0.0212355	-0.212355	1.44342e-10				Redondo et al. Desalination 156(1-3) 229-238 (2003)
8D8C1808	1EA52DF1	AP/FC	charged-uncharged	Cl- / MeOH	Cl$^{-}$ / MeOH	methanol	0	2.55	3.23	Cl-	-1	3.32	3.253	GE Water AR103	600	25	0	1	0.001	1	0.001	1.01325	1.01325	0	0	-17.124	0	0	-17.124	-0.02854	9.5e-11	1.50155e-10	1.58058	0.445289	Galizia, Paul, Freeman, Polymer 2016
43E3E68C	B5E05F8B	AP/FC	charged-uncharged	Na+ / MeOH	Na$^{+}$ / MeOH	methanol	0	2.55	3.23	Na+	1	3.58	0.279	GE Water CR61	600	25	0	1	0.001	1	0.001	1.01325	1.01325	0	0	-17.124	0	0	-17.124	-0.02854	1.14e-10	1.61102e-10	1.41318	0.398128	Galizia, Paul, Freeman, Polymer 2016
DBB52870		OSN	uncharged-uncharged			methanol	0	2.55	3.23					SolSep-169	5	25	40.57	24.6488	24.6488	1	1	10	0	0	0	0	-0.04057	0	-0.04057	-0.008114	4.07355e-08				Geens, J.; Boussu, K.; Vandecasteele, C.; Van der Bruggen, B. Modelling of solute transport in non-aqueous nanofiltration. J. Membr. Sci. 2006, 281 (1–2), 139–148.
0D1C2CA6		OSN	uncharged-uncharged			ethanol	0	3.1	5					SolSep-169	5	25	58.65	17.0503	17.0503	1	1	10	0	0	0	0	-0.05865	0	-0.05865	-0.01173	1.87853e-08				Geens, J.; Boussu, K.; Vandecasteele, C.; Van der Bruggen, B. Modelling of solute transport in non-aqueous nanofiltration. J. Membr. Sci. 2006, 281 (1–2), 139–148.
E8CC40BE		OSN	uncharged-uncharged			methanol	0	2.55	3.23					MPF-44	1	25	40.57	24.6488	24.6488	1	1	10	0	0	0	0	-0.04057	0	-0.04057	-0.04057	3.22489e-10				Geens, J.; Boussu, K.; Vandecasteele, C.; Van der Bruggen, B. Modelling of solute transport in non-aqueous nanofiltration. J. Membr. Sci. 2006, 281 (1–2), 139–148.
47D4960F		OSN	uncharged-uncharged			methanol	0	2.55	3.23					MPF-50	1	25	40.57	24.6488	24.6488	1	1	10	0	0	0	0	-0.04057	0	-0.04057	-0.04057	4.24328e-10				Geens, J.; Boussu, K.; Vandecasteele, C.; Van der Bruggen, B. Modelling of solute transport in non-aqueous nanofiltration. J. Membr. Sci. 2006, 281 (1–2), 139–148.
843CE49F		OSN	uncharged-uncharged			ethanol	0	3.1	5					MPF-44	1	25	58.65	17.0503	17.0503	1	1	10	0	0	0	0	-0.05865	0	-0.05865	-0.05865	1.64371e-10				Geens, J.; Boussu, K.; Vandecasteele, C.; Van der Bruggen, B. Modelling of solute transport in non-aqueous nanofiltration. J. Membr. Sci. 2006, 281 (1–2), 139–148.
4AA91646		OSN	uncharged-uncharged			ethanol	0	3.1	5					MPF-50	1	25	58.65	17.0503	17.0503	1	1	10	0	0	0	0	-0.05865	0	-0.05865	-0.05865	1.29149e-10				Geens, J.; Boussu, K.; Vandecasteele, C.; Van der Bruggen, B. Modelling of solute transport in non-aqueous nanofiltration. J. Membr. Sci. 2006, 281 (1–2), 139–148.
297DF876		OSN	uncharged-uncharged			methanol	0	2.55	3.23					Desal-5DK	0.1	25	40.57	24.6488	24.6488	1	1	10	0	0	0	0	-0.04057	0	-0.04057	-0.4057	8.48656e-12				Geens, J.; Boussu, K.; Vandecasteele, C.; Van der Bruggen, B. Modelling of solute transport in non-aqueous nanofiltration. J. Membr. Sci. 2006, 281 (1–2), 139–148.
FFC72818		OSN	uncharged-uncharged			ethanol	0	3.1	5					Desal-5DK	0.1	25	58.65	17.0503	17.0503	1	1	10	0	0	0	0	-0.05865	0	-0.05865	-0.5865	3.52225e-12				Geens, J.; Boussu, K.; Vandecasteele, C.; Van der Bruggen, B. Modelling of solute transport in non-aqueous nanofiltration. J. Membr. Sci. 2006, 281 (1–2), 139–148.
8F9ABAA6	0D1C2CA6	OSN	uncharged-uncharged	EtOH / Victoria Blue	EtOH / Victoria Blue	Victoria Blue	0	8.88		ethanol	0	3.1	5	SolSep-169	5	25	593	0.0001	3.7e-05	0.1	0.037	10	0	0	0	-2.46471	-0.593	0	-3.05771	-0.611542	2.61023e-10	1.87853e-08	71.9681	1.38042	Geens, J.; Boussu, K.; Vandecasteele, C.; Van der Bruggen, B. Modelling of solute transport in non-aqueous nanofiltration. J. Membr. Sci. 2006, 281 (1–2), 139–148.
F308BA84	DBB52870	OSN	uncharged-uncharged	MeOH / Victoria Blue	MeOH / Victoria Blue	Victoria Blue	0	8.88		methanol	0	2.55	3.23	SolSep-169	5	25	593	0.0001	3.7e-05	0.1	0.037	10	0	0	0	-2.46471	-0.593	0	-3.05771	-0.611542	3.91534e-10	4.07355e-08	104.041	1.38042	Geens, J.; Boussu, K.; Vandecasteele, C.; Van der Bruggen, B. Modelling of solute transport in non-aqueous nanofiltration. J. Membr. Sci. 2006, 281 (1–2), 139–148.
40811671	DBB52870	OSN	uncharged-uncharged	MeOH / erythrosine B	MeOH / erythrosine B	erythrosine B	0	7.4	95.6	methanol	0	2.55	3.23	SolSep-169	5	25	439	0.0001	2.8e-05	0.1	0.028	10	0	0	0	-3.15563	-0.439	0	-3.59463	-0.718925	2.59259e-10	4.07355e-08	157.123	1.77333	Geens, J.; Boussu, K.; Vandecasteele, C.; Van der Bruggen, B. Modelling of solute transport in non-aqueous nanofiltration. J. Membr. Sci. 2006, 281 (1–2), 139–148.
55B127B4	0D1C2CA6	OSN	uncharged-uncharged	EtOH / erythrosine B	EtOH / erythrosine B	erythrosine B	0	7.4	95.6	ethanol	0	3.1	5	SolSep-169	5	25	439	0.0001	1.4e-05	0.1	0.014	10	0	0	0	-4.87391	-0.439	0	-5.31291	-1.06258	7.23514e-11	1.87853e-08	259.64	2.8662	Geens, J.; Boussu, K.; Vandecasteele, C.; Van der Bruggen, B. Modelling of solute transport in non-aqueous nanofiltration. J. Membr. Sci. 2006, 281 (1–2), 139–148.
76B2C9C2	297DF876	OSN	uncharged-uncharged	MeOH / erythrosine B	MeOH / erythrosine B	erythrosine B	0	7.4	95.6	methanol	0	2.55	3.23	Desal-5DK	0.1	25	439	0.0001	1e-06	0.1	0.001	10	0	0	0	-11.416	-0.439	0	-11.855	-118.55	1.40292e-15	8.48656e-12	6049.22	20.7015	Geens, J.; Boussu, K.; Vandecasteele, C.; Van der Bruggen, B. Modelling of solute transport in non-aqueous nanofiltration. J. Membr. Sci. 2006, 281 (1–2), 139–148.
51A981BD	47D4960F	OSN	uncharged-uncharged	MeOH / Victoria Blue	MeOH / Victoria Blue	Victoria Blue	0	8.88		methanol	0	2.55	3.23	MPF-50	1	25	593	0.0001	3.3e-05	0.1	0.033	10	0	0	0	-2.74833	-0.593	0	-3.34133	-3.34133	3.4204e-12	4.24328e-10	124.058	1.5063	Geens, J.; Boussu, K.; Vandecasteele, C.; Van der Bruggen, B. Modelling of solute transport in non-aqueous nanofiltration. J. Membr. Sci. 2006, 281 (1–2), 139–148.
42042B91	843CE49F	OSN	uncharged-uncharged	EtOH / Victoria Blue	EtOH / Victoria Blue	Victoria Blue	0	8.88		ethanol	0	3.1	5	MPF-44	1	25	593	0.0001	3.2e-05	0.1	0.032	10	0	0	0	-2.82461	-0.593	0	-3.41761	-3.41761	1.83007e-12	1.64371e-10	89.8173	1.54137	Geens, J.; Boussu, K.; Vandecasteele, C.; Van der Bruggen, B. Modelling of solute transport in non-aqueous nanofiltration. J. Membr. Sci. 2006, 281 (1–2), 139–148.
B60F668D	E8CC40BE	OSN	uncharged-uncharged	MeOH / Victoria Blue	MeOH / Victoria Blue	Victoria Blue	0	8.88		methanol	0	2.55	3.23	MPF-44	1	25	593	0.0001	2.8e-05	0.1	0.028	10	0	0	0	-3.15563	-0.593	0	-3.74863	-3.74863	2.05247e-12	3.22489e-10	157.123	1.70048	Geens, J.; Boussu, K.; Vandecasteele, C.; Van der Bruggen, B. Modelling of solute transport in non-aqueous nanofiltration. J. Membr. Sci. 2006, 281 (1–2), 139–148.
FE0F6A5E	FFC72818	OSN	uncharged-uncharged	EtOH / Victoria Blue	EtOH / Victoria Blue	Victoria Blue	0	8.88		ethanol	0	3.1	5	Desal-5DK	0.1	25	593	0.0001	3.7e-05	0.1	0.037	10	0	0	0	-2.46471	-0.593	0	-3.05771	-30.5771	4.89418e-14	3.52225e-12	71.9681	1.38042	Geens, J.; Boussu, K.; Vandecasteele, C.; Van der Bruggen, B. Modelling of solute transport in non-aqueous nanofiltration. J. Membr. Sci. 2006, 281 (1–2), 139–148.
9D1AF009	297DF876	OSN	uncharged-uncharged	MeOH / Victoria Blue	MeOH / Victoria Blue	Victoria Blue	0	8.88		methanol	0	2.55	3.23	Desal-5DK	0.1	25	593	0.0001	2.5e-05	0.1	0.025	10	0	0	0	-3.43656	-0.593	0	-4.02956	-40.2956	4.62963e-14	8.48656e-12	183.31	1.84558	Geens, J.; Boussu, K.; Vandecasteele, C.; Van der Bruggen, B. Modelling of solute transport in non-aqueous nanofiltration. J. Membr. Sci. 2006, 281 (1–2), 139–148.
1B8C529B	FFC72818	OSN	uncharged-uncharged	EtOH / erythrosine B	EtOH / erythrosine B	erythrosine B	0	7.4	95.6	ethanol	0	3.1	5	Desal-5DK	0.1	25	439	0.0001	2.1e-05	0.1	0.021	10	0	0	0	-3.86878	-0.439	0	-4.30778	-43.0778	2.21519e-14	3.52225e-12	159.004	2.16483	Geens, J.; Boussu, K.; Vandecasteele, C.; Van der Bruggen, B. Modelling of solute transport in non-aqueous nanofiltration. J. Membr. Sci. 2006, 281 (1–2), 139–148.
94C43A9A	4AA91646	OSN	uncharged-uncharged	EtOH / Victoria Blue	EtOH / Victoria Blue	Victoria Blue	0	8.88		ethanol	0	3.1	5	MPF-50	1	25	593	0.0001	1.1e-05	0.1	0.011	10	0	0	0	-5.47174	-0.593	0	-6.06474	-6.06474	3.77653e-13	1.29149e-10	341.978	3.30715	Geens, J.; Boussu, K.; Vandecasteele, C.; Van der Bruggen, B. Modelling of solute transport in non-aqueous nanofiltration. J. Membr. Sci. 2006, 281 (1–2), 139–148.
914DFEB9	843CE49F	OSN	uncharged-uncharged	EtOH / erythrosine B	EtOH / erythrosine B	erythrosine B	0	7.4	95.6	ethanol	0	3.1	5	MPF-44	1	25	439	0.0001	8e-06	0.1	0.008	10	0	0	0	-6.26117	-0.439	0	-6.70017	-6.70017	3.38164e-13	1.64371e-10	486.07	4.25482	Geens, J.; Boussu, K.; Vandecasteele, C.; Van der Bruggen, B. Modelling of solute transport in non-aqueous nanofiltration. J. Membr. Sci. 2006, 281 (1–2), 139–148.
1618AF55	4AA91646	OSN	uncharged-uncharged	EtOH / erythrosine B	EtOH / erythrosine B	erythrosine B	0	7.4	95.6	ethanol	0	3.1	5	MPF-50	1	25	439	0.0001	8e-06	0.1	0.008	10	0	0	0	-6.26117	-0.439	0	-6.70017	-6.70017	2.657e-13	1.29149e-10	486.07	4.25482	Geens, J.; Boussu, K.; Vandecasteele, C.; Van der Bruggen, B. Modelling of solute transport in non-aqueous nanofiltration. J. Membr. Sci. 2006, 281 (1–2), 139–148.
A66B4899	E8CC40BE	OSN	uncharged-uncharged	MeOH / erythrosine B	MeOH / erythrosine B	erythrosine B	0	7.4	95.6	methanol	0	2.55	3.23	MPF-44	1	25	439	0.0001	7e-06	0.1	0.007	10	0	0	0	-6.59219	-0.439	0	-7.03119	-7.03119	3.97252e-13	3.22489e-10	811.8	4.68409	Geens, J.; Boussu, K.; Vandecasteele, C.; Van der Bruggen, B. Modelling of solute transport in non-aqueous nanofiltration. J. Membr. Sci. 2006, 281 (1–2), 139–148.
21D73278	47D4960F	OSN	uncharged-uncharged	MeOH / erythrosine B	MeOH / erythrosine B	erythrosine B	0	7.4	95.6	methanol	0	2.55	3.23	MPF-50	1	25	439	0.0001	3e-06	0.1	0.003	10	0	0	0	-8.69261	-0.439	0	-9.13161	-9.13161	2.14777e-13	4.24328e-10	1975.67	8.77753	Geens, J.; Boussu, K.; Vandecasteele, C.; Van der Bruggen, B. Modelling of solute transport in non-aqueous nanofiltration. J. Membr. Sci. 2006, 281 (1–2), 139–148.
15FDDA0D		AP/FC	charged-uncharged			Cl-	-1	3.32	3.253					Selemion AMV	112	25		1.8	1.8	1.8	1.8	1.01325	1.01325	0.05	0	0		-4.82427	-4.82427	-0.0430738	2.95872e-11				Giffin, et al., J. Phys. Chem. C 2012
7A7F2E86		AP/FC	charged-uncharged			OH-	-1	3	1.91					Selemion AMV	112	25		1.8	1.8	1.8	1.8	1.01325	1.01325	0.05	0	0		-4.82427	-4.82427	-0.0430738	1.03555e-10				Giffin, et al., J. Phys. Chem. C 2012
C71BA1B0	530E5672	DD	charged-charged	H+ / Fe+2	H$^{+}$ / Fe$^{+2}$	Fe+2	2	4.28		H+	1	2.82	1.19	Fumasep FAD	75																1.125e-11	7.05375e-10	62.7		Gueccia, R.; Randazzo, S.; Chillura Martino, D.; Cipollina, A.; Micale, G. Experimental investigation and modeling of diffusion dialysis for HCl recovery from waste pickling solution. J. Environ. Manage. 2019, 235 (September 2018), 202–212.
00322D59		ED	charged-charged			Cl-	-1	3.32	3.253					Neosepta AMX	134	25		0.05	0.05	0.05	0.05	1	1	0.02679	0	0		-2.58484	-2.58484	-0.0192899	1.68606e-09				Güler, E., van Baak, W., Saakes, M. & Nijmeijer, K. Monovalent-ion-selective membranes for reverse electrodialysis. J. Memb. Sci. 455, 254–270 (2014).
0007CA7E		ED	charged-charged			Cl-	-1	3.32	3.253					Selemion ASV	110	25		0.05	0.05	0.05	0.05	1	1	0.034998	0	0		-3.37679	-3.37679	-0.0306981	1.11116e-09				Güler, E., van Baak, W., Saakes, M. & Nijmeijer, K. Monovalent-ion-selective membranes for reverse electrodialysis. J. Memb. Sci. 455, 254–270 (2014).
002AEAFC	00322D59	ED	charged-charged	Cl- / SO4-2	Cl$^{-}$ / SO$_{4}$$^{-2}$	SO4-2	-2	3.79	4.432	Cl-	-1	3.32	3.253	Neosepta AMX	134	25		0.05	0.05	0.05	0.05	1	1	0.02679	0	0		-5.16968	-5.16968	-0.0385797	7.17091e-10	1.68606e-09	2.35125	1.17563	Güler, E., van Baak, W., Saakes, M. & Nijmeijer, K. Monovalent-ion-selective membranes for reverse electrodialysis. J. Memb. Sci. 455, 254–270 (2014).
001D1086		ED	charged-charged			Cl-	-1	3.32	3.253					Neosepta ACS	121	25		0.05	0.05	0.05	0.05	1	1	0.050046	0	0		-4.8287	-4.8287	-0.0399067	7.74001e-10				Güler, E., van Baak, W., Saakes, M. & Nijmeijer, K. Monovalent-ion-selective membranes for reverse electrodialysis. J. Memb. Sci. 455, 254–270 (2014).
00040298	0007CA7E	ED	charged-charged	Cl- / SO4-2	Cl$^{-}$ / SO$_{4}$$^{-2}$	SO4-2	-2	3.79	4.432	Cl-	-1	3.32	3.253	Selemion ASV	110	25		0.05	0.05	0.05	0.05	1	1	0.034998	0	0		-6.75359	-6.75359	-0.0613962	4.18299e-10	1.11116e-09	2.65637	1.32819	Güler, E., van Baak, W., Saakes, M. & Nijmeijer, K. Monovalent-ion-selective membranes for reverse electrodialysis. J. Memb. Sci. 455, 254–270 (2014).
002F9C42	001D1086	ED	charged-charged	Cl- / SO4-2	Cl$^{-}$ / SO$_{4}$$^{-2}$	SO4-2	-2	3.79	4.432	Cl-	-1	3.32	3.253	Neosepta ACS	121	25		0.05	0.05	0.05	0.05	1	1	0.050046	0	0		-9.65741	-9.65741	-0.0798133	2.82641e-10	7.74001e-10	2.73846	1.36923	Güler, E., van Baak, W., Saakes, M. & Nijmeijer, K. Monovalent-ion-selective membranes for reverse electrodialysis. J. Memb. Sci. 455, 254–270 (2014).
00000848	000002D7	RFB	charged-charged	H+ / VOSO4	H$^{+}$ / VOSO$_{4}$	VOSO4	0	3.80497		H+	1	2.82	1.19	Nafion 117	220	25	0	1.5	0.001	1.5	0.001	1.01325	1.01325	0	0	-18.1292	0	0	-18.1292	-0.0824053	1.90449e-12	1.92021e-09	1008.26		Jiang, et al., JMS 2016
00000411	000004D0	RFB	charged-charged	H+ / VOSO4	H$^{+}$ / VOSO$_{4}$	VOSO4	0	3.80497		H+	1	2.82	1.19	Nafion 115	145	25	0	1.5	0.001	1.5	0.001	1.01325	1.01325	0	0	-18.1292	0	0	-18.1292	-0.125029	1.38802e-12	1.92021e-09	1383.42		Jiang, et al., JMS 2016
000002D7		RFB	charged-charged			H+	1	2.82	1.19					Nafion 117	220	25	0	1.38675	1.38675	1.38675	1.38675	1.01325	1.01325	0.05	0	0	0	-4.82427	-4.82427	-0.0219285	1.92021e-09				Jiang, et al., JMS 2016
000004D0		RFB	charged-charged			H+	1	2.82	1.19					Nafion 115	145	25	0	1.38675	1.38675	1.38675	1.38675	1.01325	1.01325	0.05	0	0	0	-4.82427	-4.82427	-0.0332708	1.92021e-09				Jiang, et al., JMS 2016
01DE8789		ED	charged-charged			Cl-	-1	3.32	3.253					Neosepta AMX	100	25		0.5	0.5	0.5	0.5			0.025	0	0		-2.41213	-2.41213	-0.0241213	2.13762e-10				Jikihara, A.; Ohashi, R.; Kakihana, Y.; Higa, M.; Kobayashi, K. Electrodialytic Transport Properties of Anion-Exchange Membranes Prepared from Poly(vinyl alcohol) and. 2013, 1–15.
FABCEA84	E01250FD	OSN	uncharged-uncharged	MeOH / Crystal Violet	MeOH / Crystal Violet	Crystal Violet	0	7.15	67	methanol	0	2.55	3.23	PAR-BHPF/PI	0.02	30	734.082	4.90222e-05	1.47066e-06	4.90222e-05	1.47066e-06	30	0	0	0	-8.83838	-2.20225	0	-11.0406	-552.031	4.12371e-14	2.76124e-11	669.601	7.38157	Jimenez-Solomon, M. F.; Song, Q.; Jelfs, K. E.; Munoz-Ibanez, M.; Livingston, A. G. Polymer nanofilms with enhanced microporosity by interfacial polymerization. Nat. Mater. 2016, 15 (7), 760–767.
A4B6476B	14AD8683	OSN	uncharged-uncharged	MeOH / Crystal Violet	MeOH / Crystal Violet	Crystal Violet	0	7.15	67	methanol	0	2.55	3.23	PAR-DHAQ/PI	0.02	30	734.082	4.90222e-05	1.12751e-06	4.90222e-05	1.12751e-06	30	0	0	0	-9.50809	-2.20225	0	-11.7103	-585.517	2.35415e-15	2.07093e-12	879.695	9.14301	Jimenez-Solomon, M. F.; Song, Q.; Jelfs, K. E.; Munoz-Ibanez, M.; Livingston, A. G. Polymer nanofilms with enhanced microporosity by interfacial polymerization. Nat. Mater. 2016, 15 (7), 760–767.
E01250FD		OSN	uncharged-uncharged			methanol	0	2.55	3.23					PAR-BHPF/PI	0.02	30	40.57	24.6488	24.6488	1	1	30	0	0	0	0	-0.12171	0	-0.12171	-6.0855	2.76124e-11				Jimenez-Solomon, M. F.; Song, Q.; Jelfs, K. E.; Munoz-Ibanez, M.; Livingston, A. G. Polymer nanofilms with enhanced microporosity by interfacial polymerization. Nat. Mater. 2016, 15 (7), 760–767.
14AD8683		OSN	uncharged-uncharged			methanol	0	2.55	3.23					PAR-DHAQ/PI	0.02	30	40.57	24.6488	24.6488	1	1	30	0	0	0	0	-0.12171	0	-0.12171	-6.0855	2.07093e-12				Jimenez-Solomon, M. F.; Song, Q.; Jelfs, K. E.; Munoz-Ibanez, M.; Livingston, A. G. Polymer nanofilms with enhanced microporosity by interfacial polymerization. Nat. Mater. 2016, 15 (7), 760–767.
493BB0B0		OSN	uncharged-uncharged			methanol	0	2.55	3.23					PAR-RES/PI	0.02	30	40.57	24.6488	24.6488	1	1	30	0	0	0	0	-0.12171	0	-0.12171	-6.0855	2.07093e-12				Jimenez-Solomon, M. F.; Song, Q.; Jelfs, K. E.; Munoz-Ibanez, M.; Livingston, A. G. Polymer nanofilms with enhanced microporosity by interfacial polymerization. Nat. Mater. 2016, 15 (7), 760–767.
F670E7C8		OSN	uncharged-uncharged			methanol	0	2.55	3.23					PAR-TTSBI/PI	0.02	30	40.57	24.6488	24.6488	1	1	30	0	0	0	0	-0.12171	0	-0.12171	-6.0855	2.07093e-11				Jimenez-Solomon, M. F.; Song, Q.; Jelfs, K. E.; Munoz-Ibanez, M.; Livingston, A. G. Polymer nanofilms with enhanced microporosity by interfacial polymerization. Nat. Mater. 2016, 15 (7), 760–767.
4B781F16	F670E7C8	OSN	uncharged-uncharged	MeOH / Crystal Violet	MeOH / Crystal Violet	Crystal Violet	0	7.15	67	methanol	0	2.55	3.23	PAR-TTSBI/PI	0.02	30	734.082	4.90222e-05	6.37288e-07	4.90222e-05	6.37288e-07	30	0	0	0	-10.9462	-2.20225	0	-13.1484	-657.421	1.31712e-14	2.07093e-11	1572.31	14.5543	Jimenez-Solomon, M. F.; Song, Q.; Jelfs, K. E.; Munoz-Ibanez, M.; Livingston, A. G. Polymer nanofilms with enhanced microporosity by interfacial polymerization. Nat. Mater. 2016, 15 (7), 760–767.
9015EC6C	493BB0B0	OSN	uncharged-uncharged	MeOH / Crystal Violet	MeOH / Crystal Violet	Crystal Violet	0	7.15	67	methanol	0	2.55	3.23	PAR-RES/PI	0.02	30	734.082	4.90222e-05	1.47066e-07	4.90222e-05	1.47066e-07	30	0	0	0	-14.6421	-2.20225	0	-16.8444	-842.218	3.00903e-16	2.07093e-12	6882.39	49.7292	Jimenez-Solomon, M. F.; Song, Q.; Jelfs, K. E.; Munoz-Ibanez, M.; Livingston, A. G. Polymer nanofilms with enhanced microporosity by interfacial polymerization. Nat. Mater. 2016, 15 (7), 760–767.
E7A491EF	2744B21C	PV	uncharged-charged	H2O / NaCl	H$_2$O / NaCl	NaCl	0	3.44755	0.952674	water	0	1.38	1.45	cellulose triacetate	10	50	16.65	1.71116	0.000636871	1.71116	0.000636871	1	1			-21.2154	0		-21.2154	-2.12154	1.33834e-13	4.07152e-12	30.4221	12.5378	Wang, Q.; Li, N.; Bolto, B.; Hoang, M.; Xie, Z. Desalination by pervaporation: A review. Desalination 2016, 387, 46–60.
0000011B		RO	uncharged-uncharged			water	0	1.38	1.45					DOW BW30LE	0.1	22	18	55.389	55.56	0.996922	1	10.7	0	0	0	0.0075645	-0.01926	0	-0.0116955	-0.116955	2.58346e-10				Redondo et al. Desalination 156(1-3) 229-238 (2003)
1EA52DF1		AP/FC	charged-uncharged			Cl-	-1	3.32	3.253					AR103-QPD	600	25	0	1.44	1.44	1.44	1.44	1.01325	1.01325	0.05	0	0	0	-4.82427	-4.82427	-0.00804044	1.50155e-10				Kamcev, et al., JMS 2018, 547
B5E05F8B		AP/FC	charged-uncharged			Na+	1	3.58	0.279					CR61-CMP	600	25	0	1.6	1.6	1.6	1.6	1.01325	1.01325	0.05	0	0	0	-4.82427	-4.82427	-0.00804044	1.61102e-10				Kamcev, et al., JMS 2018, 547
1EF1D6EC		AP/FC	charged-uncharged			Na+	1	3.58	0.279					Neosepta CMX	170	25	0	2.1252	2.1252	2.1252	2.1252	1.01325	1.01325	0.05	0	0	0	-4.82427	-4.82427	-0.028378	6.17723e-11				Kamcev, et al., JMS 2018, 547
528E56FF		AP/FC	charged-uncharged			Cl-	-1	3.32	3.253					Neosepta AMX	140	25	0	1.5006	1.5006	1.5006	1.5006	1.01325	1.01325	0.05	0	0	0	-4.82427	-4.82427	-0.034459	1.06826e-10				Kamcev, et al., JMS 2018, 547
54338DAD		ED	charged-charged			Cl-	-1	3.32	3.253					GE Water AR103	600	25		0.1	0	0.1	0					-11.416			-11.416	-0.0190267	2.7985e-09				Kamcev, Jovan, Paul, Donald R., Manning, Gerald S., Freeman, B. D. Ion Diffusion Coefficients in Ion Exchange Membranes: Significance of Counter-Ion Condensation. Macromolecules 2018, 51 (15), 5519–5529.
4AE0ACDE		ED	charged-charged			Cl-	-1	3.32	3.253					GE Water AR204	600	25		0.1	0	0.1	0					-11.416			-11.416	-0.0190267	5.075e-09				Kamcev, Jovan, Paul, Donald R., Manning, Gerald S., Freeman, B. D. Ion Diffusion Coefficients in Ion Exchange Membranes: Significance of Counter-Ion Condensation. Macromolecules 2018, 51 (15), 5519–5529.
46962E26	397B8ABA	ED	charged-charged	Na+ / Cl-	Na$^{+}$ / Cl$^{-}$	Cl-	-1	3.32	3.253	Na+	1	3.58	0.279	GE Water CR61	600	25		0.1	0	0.1	0					-11.416			-11.416	-0.0190267	9.25e-12	3.36e-09	363.243	363.243	Kamcev, Jovan, Paul, Donald R., Manning, Gerald S., Freeman, B. D. Ion Diffusion Coefficients in Ion Exchange Membranes: Significance of Counter-Ion Condensation. Macromolecules 2018, 51 (15), 5519–5529.
7CD3370C	54338DAD	ED	charged-charged	Cl- / Na+	Cl$^{-}$ / Na$^{+}$	Na+	1	3.58	0.279	Cl-	-1	3.32	3.253	GE Water AR103	600	25		0.1	0	0.1	0					-11.416			-11.416	-0.0190267	3.468e-12	2.7985e-09	806.949	806.949	Kamcev, Jovan, Paul, Donald R., Manning, Gerald S., Freeman, B. D. Ion Diffusion Coefficients in Ion Exchange Membranes: Significance of Counter-Ion Condensation. Macromolecules 2018, 51 (15), 5519–5529.
DF11F87E	4AE0ACDE	ED	charged-charged	Cl- / Na+	Cl$^{-}$ / Na$^{+}$	Na+	1	3.58	0.279	Cl-	-1	3.32	3.253	GE Water AR204	600	25		0.1	0	0.1	0					-11.416			-11.416	-0.0190267	1e-11	5.075e-09	507.5	507.5	Kamcev, Jovan, Paul, Donald R., Manning, Gerald S., Freeman, B. D. Ion Diffusion Coefficients in Ion Exchange Membranes: Significance of Counter-Ion Condensation. Macromolecules 2018, 51 (15), 5519–5529.
397B8ABA		ED	charged-charged			Na+	1	3.58	0.279					GE Water CR61	600	25		0.1	0	0.1	0					-11.416			-11.416	-0.0190267	3.36e-09				Kamcev, Jovan, Paul, Donald R., Manning, Gerald S., Freeman, B. D. Ion Diffusion Coefficients in Ion Exchange Membranes: Significance of Counter-Ion Condensation. Macromolecules 2018, 51 (15), 5519–5529.
0000097C		RO	uncharged-uncharged			water	0	1.38	1.45					DOW BW30LE	0.1	20	18	55.56	55.56	1	1	24	0	0	0	0	-0.0432	0	-0.0432	-0.432	1.04182e-10				Teychene et al. Desalination 310 109-114 2013
CF5F4872		RO	uncharged-charged			water	0	1.38	1.45					DOW LE	0.1	25	18	55.389	55.56	0.996922	1	10.3	0	0	0	0.00764138	-0.01854	0	-0.0108986	-0.108986	3.92302e-10				Van Wagner, et al., JMS 345(1-2) 2009 97-109
C1E072DE	1B9B2771	DD	uncharged-charged	H2O / NaCl	H$_2$O / NaCl	NaCl	0	3.44755	0.952674	water	0	1.38	1.45	Neosepta CMX	170	25	0	0.5	0	0.34	0	1	1	0	0	-14.4497	0	0	-14.4497	-0.0849983	8.12222e-13	2.13358e-10	262.685	0.772701	Kingsbury, R. S.; Wang, J.; Coronell, O. Comparison of water and salt transport properties of ion exchange, reverse osmosis, and nanofiltration membranes for desalination and energy applications. J. Membr. Sci. 2020, 604 (117998).
28997367	C59242EB	DD	uncharged-charged	H2O / NaCl	H$_2$O / NaCl	NaCl	0	3.44755	0.952674	water	0	1.38	1.45	Neosepta AMX	133	25	0	0.5	0	0.34	0	1	1	0	0	-14.4497	0	0	-14.4497	-0.108644	9.38389e-13	1.75626e-10	187.157	0.550532	Kingsbury, R. S.; Wang, J.; Coronell, O. Comparison of water and salt transport properties of ion exchange, reverse osmosis, and nanofiltration membranes for desalination and energy applications. J. Membr. Sci. 2020, 604 (117998).
D360B074	E31A7D1C	DD	uncharged-charged	H2O / NaCl	H$_2$O / NaCl	NaCl	0	3.44755	0.952674	water	0	1.38	1.45	Fumasep FKE-30	32	25	0	0.5	0	0.34	0	1	1	0	0	-14.4497	0	0	-14.4497	-0.451553	2.46222e-13	1.18514e-10	481.328	1.41585	Kingsbury, R. S.; Wang, J.; Coronell, O. Comparison of water and salt transport properties of ion exchange, reverse osmosis, and nanofiltration membranes for desalination and energy applications. J. Membr. Sci. 2020, 604 (117998).
DA84CD15	E1259392	DD	uncharged-charged	H2O / NaCl	H$_2$O / NaCl	NaCl	0	3.44755	0.952674	water	0	1.38	1.45	Fumasep FAS-30	30	25	0	0.5	0	0.34	0	1	1	0	0	-14.4497	0	0	-14.4497	-0.481657	2.91667e-13	9.8171e-11	336.586	0.990087	Kingsbury, R. S.; Wang, J.; Coronell, O. Comparison of water and salt transport properties of ion exchange, reverse osmosis, and nanofiltration membranes for desalination and energy applications. J. Membr. Sci. 2020, 604 (117998).
0008288C		RO	uncharged-uncharged			water	0	1.38	1.45					DOW SW30	0.1	22	18	53.4536	55.56	0.978736	1	65	0	0	0	0.0527459	-0.117	0	-0.0642541	-0.642541	4.37823e-11				Redondo et al. Desalination 156(1-3) 229-238 (2003)
4057D068		RO	uncharged-charged			water	0	1.38	1.45					DOW SW30HR	0.1	25	18	53.724	55.56	0.981537	1	55.2	0	0	0	0.0461956	-0.09936	0	-0.0531644	-0.531644	4.27846e-11				Manufacturer specification
002EAAA2		RO	uncharged-uncharged			water	0	1.38	1.45					DOW SW30HR	0.1	20	18	55	55.56	0.989921	1	24	0	0	0	0.0246915	-0.0432	0	-0.0185085	-0.185085	3.28873e-11				Teychene et al. Desalination 310 109-114 2013
002C73A1		RO	uncharged-uncharged			water	0	1.38	1.45					DOW SW30HR-320	0.1	22	18	53.724	55.56	0.981537	1	55	0	0	0	0.0457307	-0.099	0	-0.0532693	-0.532693	3.46083e-11				Redondo et al. Desalination 156(1-3) 229-238 (2003)
004AE7DE		RO	uncharged-uncharged			water	0	1.38	1.45					DOW SW30HR-380	0.1	22	18	53.4254	55.56	0.978219	1	65	0	0	0	0.0540409	-0.117	0	-0.0629591	-0.629591	2.96932e-11				Redondo et al. Desalination 156(1-3) 229-238 (2003)
6CE0E3C4	5A2DE205	DD	uncharged-charged	H2O / NaCl	H$_2$O / NaCl	NaCl	0	3.44755	0.952674	water	0	1.38	1.45	Neosepta CMX	170	25	0	4	0	3.2668	0	1	1	0	0	-20.0586	0	0	-20.0586	-0.117992	2.60667e-12	1.3925e-10	53.4206	1.1905	Kingsbury, R. S.; Zhu, S.; Flotron, S.; Coronell, O. Microstructure determines water and salt permeation in commercial ion exchange membranes. ACS Appl. Mater. Interfaces 2018, 10 (46), 39745–39756.
474F4E71	D071CEF2	DD	uncharged-charged	H2O / NaCl	H$_2$O / NaCl	NaCl	0	3.44755	0.952674	water	0	1.38	1.45	Neosepta AMX	133	25	0	4	0	3.2668	0	1	1	0	0	-20.0586	0	0	-20.0586	-0.150817	3.20678e-12	1.1532e-10	35.9612	0.801408	Kingsbury, R. S.; Zhu, S.; Flotron, S.; Coronell, O. Microstructure determines water and salt permeation in commercial ion exchange membranes. ACS Appl. Mater. Interfaces 2018, 10 (46), 39745–39756.
C9B8C928	D78357DB	DD	uncharged-charged	H2O / NaCl	H$_2$O / NaCl	NaCl	0	3.44755	0.952674	water	0	1.38	1.45	Selemion AMV	109	25	0	4	0	3.2668	0	1	1	0	0	-20.0586	0	0	-20.0586	-0.184024	8.20528e-13	7.49111e-11	91.2963	2.03457	Kingsbury, R. S.; Zhu, S.; Flotron, S.; Coronell, O. Microstructure determines water and salt permeation in commercial ion exchange membranes. ACS Appl. Mater. Interfaces 2018, 10 (46), 39745–39756.
880A59B7	7A3525E6	DD	uncharged-charged	H2O / NaCl	H$_2$O / NaCl	NaCl	0	3.44755	0.952674	water	0	1.38	1.45	Selemion CMV	105	25	0	4	0	3.2668	0	1	1	0	0	-20.0586	0	0	-20.0586	-0.191035	1.46708e-12	8.93635e-11	60.9124	1.35746	Kingsbury, R. S.; Zhu, S.; Flotron, S.; Coronell, O. Microstructure determines water and salt permeation in commercial ion exchange membranes. ACS Appl. Mater. Interfaces 2018, 10 (46), 39745–39756.
B1BB36D1	AADD0603	DD	uncharged-charged	H2O / NaCl	H$_2$O / NaCl	NaCl	0	3.44755	0.952674	water	0	1.38	1.45	Fumasep FKE-30	32	25	0	4	0	3.2668	0	1	1	0	0	-20.0586	0	0	-20.0586	-0.626833	8.71111e-14	3.32441e-11	381.629	8.50474	Kingsbury, R. S.; Zhu, S.; Flotron, S.; Coronell, O. Microstructure determines water and salt permeation in commercial ion exchange membranes. ACS Appl. Mater. Interfaces 2018, 10 (46), 39745–39756.
FFC2CB5A	E683A88A	DD	uncharged-charged	H2O / NaCl	H$_2$O / NaCl	NaCl	0	3.44755	0.952674	water	0	1.38	1.45	Fumasep FAS-30	30	25	0	4	0	3.2668	0	1	1	0	0	-20.0586	0	0	-20.0586	-0.668621	1.61667e-13	5.13046e-11	317.348	7.07222	Kingsbury, R. S.; Zhu, S.; Flotron, S.; Coronell, O. Microstructure determines water and salt permeation in commercial ion exchange membranes. ACS Appl. Mater. Interfaces 2018, 10 (46), 39745–39756.
D8DFB50F		RO	uncharged-charged			water	0	1.38	1.45					DOW XLE	0.1	25	18	55.4723	55.56	0.998421	1	6.9	0	0	0	0.00391829	-0.01242	0	-0.00850171	-0.0850171	2.94777e-10				Manufacturer specification
56560458		RO	uncharged-charged			water	0	1.38	1.45					DOW XLE	0.1	25	18	55.389	55.56	0.996922	1	10.3	0	0	0	0.00764138	-0.01854	0	-0.0108986	-0.108986	3.40972e-10				Van Wagner, et al., JMS 345(1-2) 2009 97-109
0036B353	002E6AE0	GAS	uncharged-uncharged	O2 / N2	O$_{2}$ / N$_{2}$	N2	0	3.64	1.76	O2	0	3.46	1.6	BPDA-ODA		30	0	0.401999		0.401999		1	1	0	0		0	0	0		3.37599e-15	6.66757e-14	19.75		Li, et al., J. Appl. Polym. Sci. 1996 (Robeson, JMS 2008)
0019E68B	002F8D54	GAS	uncharged-uncharged	O2 / N2	O$_{2}$ / N$_{2}$	N2	0	3.64	1.76	O2	0	3.46	1.6	BTDA-ODA		30	0	0.401999		0.401999		1	1	0	0		0	0	0		1.0128e-14	1.43479e-13	14.1667		Li, et al., J. Appl. Polym. Sci. 1996 (Robeson, JMS 2008)
002E6AE0		GAS	uncharged-uncharged			O2	0	3.46	1.6					BPDA-ODA		30	0	0.401999		0.401999		1	1	0	0		0	0	0		6.66757e-14				Li, et al., J. Appl. Polym. Sci. 1996 (Robeson, JMS 2008)
002F8D54		GAS	uncharged-uncharged			O2	0	3.46	1.6					BTDA-ODA		30	0	0.401999		0.401999		1	1	0	0		0	0	0		1.43479e-13				Li, et al., J. Appl. Polym. Sci. 1996 (Robeson, JMS 2008)
0BA054B3		ED	charged-charged			Na+	1	3.58	0.279					Neosepta CMX	157	25	0	0.25	0.25	0.25	0.25	1.01325	1.01325	0.0218659	0	0	0	-2.10974	-2.10974	-0.0134378	2.73025e-09				Luo et al, Ion mobility and partition determine the counter-ion selectivity of ion exchange membranes, 2019, JMS
0003CF38		ED	charged-charged			Na+	1	3.58	0.279					Neosepta CMX	160	25	0	0.25	0.25	0.25	0.25	1.01325	1.01325	0.0700935	0	0	0	-6.76299	-6.76299	-0.0422687	7.97607e-10				Luo et al, Ion mobility and partition determine the counter-ion selectivity of ion exchange membranes, 2019, JMS
0F1064A8	0BA054B3	ED	charged-charged	Na+ / K+	Na$^{+}$ / K$^{+}$	K+	1	3.31	0.873	Na+	1	3.58	0.279	Neosepta CMX	157	25	0	0.25	0	0.25	0	1.01325	1.01325	0.0218659	0	-13.6875	0	-2.10974	-15.7972	-0.100619	1.0249e-09	2.73025e-09	2.66391	0.711538	Luo et al, Ion mobility and partition determine the counter-ion selectivity of ion exchange membranes, 2019, JMS
00009947	0003CF38	ED	charged-charged	Na+ / Mg+2	Na$^{+}$ / Mg$^{+2}$	Mg+2	2	4.28	0.07	Na+	1	3.58	0.279	Neosepta CMX	160	25	0	0.25	0	0.25	0	1.01325	1.01325	0.0700935	0	-13.6875	0	-13.526	-27.2134	-0.170084	2.68178e-10	7.97607e-10	2.97417	1.47826	Luo et al, Ion mobility and partition determine the counter-ion selectivity of ion exchange membranes, 2019, JMS
00415D26	002B24D1	ED	charged-charged	Na+ / Mg+2	Na$^{+}$ / Mg$^{+2}$	Mg+2	2	4.28	0.07	Na+	1	3.58	0.279	SPEEK	67	25	0	0.25	0	0.25	0	1.01325	1.01325		0	-13.6875	0		-13.6875	-0.204291	2.32982e-10			1.91667	Luo et al, Ion mobility and partition determine the counter-ion selectivity of ion exchange membranes, J. mem. sci., 2020
00482BF7	0036DF95	ED	charged-charged	Na+ / K+	Na$^{+}$ / K$^{+}$	K+	1	3.31	0.873	Na+	1	3.58	0.279	SPEEK	66	25	0	0.25	0	0.25	0	1.01325	1.01325		0	-13.6875	0		-13.6875	-0.207386	5.64199e-10			0.762712	Luo et al, Ion mobility and partition determine the counter-ion selectivity of ion exchange membranes, J. mem. sci., 2020
54B43CA6	E7EBD968	DD	charged-charged	H+ / Fe+2	H$^{+}$ / Fe$^{+2}$	Fe+2	2	4.28		H+	1	2.82	1.19	DF-120	320																4.48e-11	9.6e-10	21.4286		Luo, J.; Wu, C.; Wu, Y.; Xu, T. Diffusion dialysis of hydrochloride acid at different temperatures using PPO-SiO2 hybrid anion exchange membranes. J. Membr. Sci. 2010, 347 (1–2), 240–249.
E7EBD968		DD	charged-charged			H+	1	2.82	1.19					DF-120	320																9.6e-10				Luo, J.; Wu, C.; Wu, Y.; Xu, T. Diffusion dialysis of hydrochloride acid at different temperatures using PPO-SiO2 hybrid anion exchange membranes. J. Membr. Sci. 2010, 347 (1–2), 240–249.
AA61585C	C9FF7D4F	RFB	charged-charged	H+ / VOSO4	H$^{+}$ / VOSO$_{4}$	VOSO4	0	3.80497		H+	1	2.82	1.19	Nafion 117	220	25	0	0.5	0.001	0.5	0.001	1.01325	1.01325	0	0	-15.4057	0	0	-15.4057	-0.0700261	2.395e-10	1.6986e-09	7.09227	0.222092	Ma, et al., RCS Advances 2016
6C583E1D	D43681CA	RFB	charged-charged	H+ / VOSO4	H$^{+}$ / VOSO$_{4}$	VOSO4	0	3.80497		H+	1	2.82	1.19	HBP2 hyperbranched polyamide	100	25	0	0.5	0.001	0.5	0.001	1.01325	1.01325	0	0	-15.4057	0	0	-15.4057	-0.154057	7.9e-11	1.23268e-09	15.6036	0.488623	Ma, et al., RCS Advances 2016
C9FF7D4F		RFB	charged-charged			H+	1	2.82	1.19					Nafion 117	220	30	0	1.38675	1.38675	1.38675	1.38675	1.01325	1.01325	0.005	0	0	0	-0.482427	-0.482427	-0.00219285	1.6986e-09				Ma, et al., RCS Advances 2016
D43681CA		RFB	charged-charged			H+	1	2.82	1.19					HBP2 hyperbranched polyamide	100	30	0	2.46	2.46	2.46	2.46	1.01325	1.01325	0.005	0	0	0	-0.482427	-0.482427	-0.00482427	1.23268e-09				Ma, et al., RCS Advances 2016
E1259392		DD	uncharged-charged			water	0	1.38	1.45					Fumasep FAS-30	30	25	18	55.56	54.85	1	0.983	1	1	0	0	-0.0425046	0	0	-0.0425046	-0.00141682	9.8171e-11				Kingsbury, R. S.; Wang, J.; Coronell, O. Comparison of water and salt transport properties of ion exchange, reverse osmosis, and nanofiltration membranes for desalination and energy applications. J. Membr. Sci. 2020, 604 (117998).
E683A88A		DD	uncharged-charged			water	0	1.38	1.45					Fumasep FAS-30	30	25	18	55.56	50.82	1	0.835	1	1	0	0	-0.447014	0	0	-0.447014	-0.0149005	5.13046e-11				Kingsbury, R. S.; Zhu, S.; Flotron, S.; Coronell, O. Microstructure determines water and salt permeation in commercial ion exchange membranes. ACS Appl. Mater. Interfaces 2018, 10 (46), 39745–39756.
48B7B6E1		ED	uncharged-charged			water	0	1.38	1.45					Fumasep FKD/FAD	150	25	18	Dimensionality error	Dimensionality error	1	0.983	1	1	0	0	-0.0425046	0	0	-0.0425046	-0.000283364	1.3e-09				Veerman et al., Reverse electrodialysis: Comparison of six commercial membrane pairs onthe thermodynamic efficiency and power density, 2009, JMS
E31A7D1C		DD	uncharged-charged			water	0	1.38	1.45					Fumasep FKE-30	32	25	18	55.56	54.85	1	0.983	1	1	0	0	-0.0425046	0	0	-0.0425046	-0.00132827	1.18514e-10				Kingsbury, R. S.; Wang, J.; Coronell, O. Comparison of water and salt transport properties of ion exchange, reverse osmosis, and nanofiltration membranes for desalination and energy applications. J. Membr. Sci. 2020, 604 (117998).
AADD0603		DD	uncharged-charged			water	0	1.38	1.45					Fumasep FKE-30	32	25	18	55.56	50.82	1	0.835	1	1	0	0	-0.447014	0	0	-0.447014	-0.0139692	3.32441e-11				Kingsbury, R. S.; Zhu, S.; Flotron, S.; Coronell, O. Microstructure determines water and salt permeation in commercial ion exchange membranes. ACS Appl. Mater. Interfaces 2018, 10 (46), 39745–39756.
27E8DA86	5A215174	RO	uncharged-charged	H2O / NaCl	H$_2$O / NaCl	NaCl	0	3.44755	0.952674	water	0	1.38	1.45	Hydranautics ESPA3	0.1	25	16.65	0.0256674	0.00038501	0.0256674	0.00038501	10.3	0	0	0	-10.4109	-0.0171495	0	-10.428	-104.28	1.85672e-14	2.48962e-10	13408.7	15.6103	Manufacturer specification
CC297E1E	A2FCEF78	RO	uncharged-charged	H2O / NaCl	H$_2$O / NaCl	NaCl	0	3.44755	0.952674	water	0	1.38	1.45	Hydranautics ESPA1	0.1	25	16.65	0.0256674	0.000256674	0.0256674	0.000256674	10.3	0	0	0	-11.416	-0.0171495	0	-11.4332	-114.332	1.06104e-14	2.1449e-10	20215.1	21.4653	Manufacturer specification
98DB0452	00938D5D	RO	uncharged-charged	H2O / NaCl	H$_2$O / NaCl	NaCl	0	3.44755	0.952674	water	0	1.38	1.45	DOW BW30	0.1	25	16.65	0.0342231	0.000342231	0.0342231	0.000342231	15.5	0	0	0	-11.416	-0.0258075	0	-11.4418	-114.418	1.04363e-14	1.26428e-10	12114.2	21.4491	Manufacturer specification
F7935473	3F6DB20D	RO	uncharged-charged	H2O / NaCl	H$_2$O / NaCl	NaCl	0	3.44755	0.952674	water	0	1.38	1.45	Hydranautics CPA2	0.1	25	16.65	0.0256674	0.000128337	0.0256674	0.000128337	15.5	0	0	0	-13.1343	-0.0258075	0	-13.1601	-131.601	5.50878e-15	1.26396e-10	22944.5	37.4854	Manufacturer specification
8204B782	4057D068	RO	uncharged-charged	H2O / NaCl	H$_2$O / NaCl	NaCl	0	3.44755	0.952674	water	0	1.38	1.45	DOW SW30HR	0.1	25	16.65	0.54757	0.00219028	0.54757	0.00219028	55.2	0	0	0	-13.6875	-0.091908	0	-13.7794	-137.794	3.68503e-15	4.27846e-11	11610.4	44.796	Manufacturer specification
04D98DE5	D8DFB50F	RO	uncharged-charged	H2O / NaCl	H$_2$O / NaCl	NaCl	0	3.44755	0.952674	water	0	1.38	1.45	DOW XLE	0.1	25	16.65	0.145448	0.00290897	0.145448	0.00290897	6.9	0	0	0	-9.69774	-0.0114885	0	-9.70923	-97.0923	2.06317e-14	2.94777e-10	14287.6	12.5107	Manufacturer specification
530E5672		DD	charged-charged			H+	1	2.82	1.19					Fumasep FAD	82.5																7.05375e-10				Palatý, Z.; Bendová, H. Permeability of a Fumasep-FAD Membrane for Selected Inorganic Acids. Chem. Eng. Technol. 2018, 41 (2), 385–391.
9E91A5BB	261D5348	GAS	uncharged-uncharged	CO2 / CH4	CO$_{2}$ / CH$_{4}$	CH4	0	3.87	2.6	CO2	0	3.3	2.65	CA-2.45		35	0	0.0395476	0.0395476	0.0395476	0.0395476	1	1	0	0	0	0	0	0		1.28688e-13	4.07511e-12	31.6667		Puleo, P. and Kelley, JMS 1989 (Sanders, et al., Polymer 2013)
261D5348		GAS	uncharged-uncharged			CO2	0	3.3	2.65					CA-2.45		35	0	0.0395476	0.0395476	0.0395476	0.0395476	1	1	0	0	0	0	0	0		4.07511e-12				Puleo, P. and Kelley, JMS 1989 (Sanders, et al., Polymer 2013)
B9375766	713AFD61	GAS	uncharged-uncharged	O2 / N2	O$_{2}$ / N$_{2}$	N2	0	3.64	1.76	O2	0	3.46	1.6	CA-2.45		35	0	0.0395476	0.0395476	0.0395476	0.0395476	1	1	0	0	0	0	0	0		1.28688e-13	7.03492e-13	5.46667		Puleo, P. and Kelley, JMS 1989 (Sanders, et al., Polymer 2013)
713AFD61		GAS	uncharged-uncharged			O2	0	3.46	1.6					CA-2.45		35	0	0.0395476	0.0395476	0.0395476	0.0395476	1	1	0	0	0	0	0	0		7.03492e-13				Puleo, P. and Kelley, JMS 1989 (Sanders, et al., Polymer 2013)
729E539F		RO	uncharged-charged			water	0	1.38	1.45					GE Water AG	0.1	25	18	55.389	55.56	0.996922	1	15.5	0	0	0	0.00764138	-0.0279	0	-0.0202586	-0.202586	2.31473e-10				Van Wagner, et al., JMS 345(1-2) 2009 97-109
3F6DB20D		RO	uncharged-charged			water	0	1.38	1.45					Hydranautics CPA2	0.1	25	18	55.4168	55.56	0.997422	1	15.5	0	0	0	0.00639973	-0.0279	0	-0.0215003	-0.215003	1.26396e-10				Manufacturer specification
0003147C		RO	uncharged-charged			water	0	1.38	1.45					Hydranautics ESPA	0.1	25	18	55.56	55.56	1	1	8	0	0	0	0	-0.0144	0	-0.0144	-0.144	3.29927e-10				Yoon and Lueptow, JMS 2005
A2FCEF78		RO	uncharged-charged			water	0	1.38	1.45					Hydranautics ESPA1	0.1	25	18	55.4168	55.56	0.997422	1	10.3	0	0	0	0.00639973	-0.01854	0	-0.0121403	-0.121403	2.1449e-10				Manufacturer specification
001D9684		RO	uncharged-uncharged			water	0	1.38	1.45					Hydranautics ESPA2	0.1	20	18	55	55.56	0.989921	1	24	0	0	0	0.0246915	-0.0432	0	-0.0185085	-0.185085	1.23611e-10				Teychene et al. Desalination 310 109-114 2013
00347BDA	0000011B	RO	uncharged-charged	H2O / NaCl	H$_2$O / NaCl	NaCl	0	3.44755	0.952674	water	0	1.38	1.45	DOW BW30LE	0.1	22	16.65	0.6473	0.006473	0.6473	0.006473	10.7	0	0	0	-11.3012	-0.0178155	0	-11.319	-113.19	1.24368e-14	2.58346e-10	20772.7	21.4637	Redondo et al. Desalination 156(1-3) 229-238 (2003)
00130613	0008288C	RO	uncharged-charged	H2O / NaCl	H$_2$O / NaCl	NaCl	0	3.44755	0.952674	water	0	1.38	1.45	DOW SW30	0.1	22	16.65	0.6473	0.0038838	0.6473	0.0038838	65	0	0	0	-12.5547	-0.108225	0	-12.6629	-126.629	6.91969e-15	4.37823e-11	6327.19	32.1053	Redondo et al. Desalination 156(1-3) 229-238 (2003)
0008DBD1	00000A5A	RO	uncharged-charged	H2O / NaCl	H$_2$O / NaCl	NaCl	0	3.44755	0.952674	water	0	1.38	1.45	DOW BW30	0.1	22	16.65	0.6473	0.0032365	0.6473	0.0032365	16	0	0	0	-13.0021	-0.02664	0	-13.0288	-130.288	6.27661e-15	1.44342e-10	22996.8	37.4823	Redondo et al. Desalination 156(1-3) 229-238 (2003)
003A7C0C	004AE7DE	RO	uncharged-charged	H2O / NaCl	H$_2$O / NaCl	NaCl	0	3.44755	0.952674	water	0	1.38	1.45	DOW SW30HR-380	0.1	22	16.65	0.6473	0.0019419	0.6473	0.0019419	65	0	0	0	-14.2557	-0.108225	0	-14.3639	-143.639	2.29227e-15	2.96932e-11	12953.7	56.7776	Redondo et al. Desalination 156(1-3) 229-238 (2003)
001EBC9E	002C73A1	RO	uncharged-charged	H2O / NaCl	H$_2$O / NaCl	NaCl	0	3.44755	0.952674	water	0	1.38	1.45	DOW SW30HR-320	0.1	25	16.65	0.547544	0.00164263	0.547544	0.00164263	55	0	0	0	-14.4006	-0.091575	0	-14.4922	-144.922	2.26051e-15	3.46083e-11	15310	56.2752	Redondo et al. Desalination 156(1-3) 229-238 (2003)
00000A72	0000011B	RO	uncharged-uncharged	H2O / B(OH)3	H$_2$O / B(OH)$_{3}$	B(OH)3	0	2.26	5.15	water	0	1.38	1.45	DOW BW30LE	0.1	22	40.2	8.05825e-05	3.7068e-05	8.05825e-05	3.7068e-05	10.7	0	0	0	-1.90561	-0.043014	0	-1.94863	-19.4863	1.04883e-12	2.58346e-10	246.317	1.47837	Redondo et al. Desalination 156(1-3) 229-238 (2003)
000007BF	00000A5A	RO	uncharged-uncharged	H2O / B(OH)3	H$_2$O / B(OH)$_{3}$	B(OH)3	0	2.26	5.15	water	0	1.38	1.45	DOW BW30	0.1	22	40.2	8.05825e-05	2.82039e-05	8.05825e-05	2.82039e-05	16	0	0	0	-2.57628	-0.06432	0	-2.6406	-26.406	6.72562e-13	1.44342e-10	214.615	1.72592	Redondo et al. Desalination 156(1-3) 229-238 (2003)
00466352	004AE7DE	RO	uncharged-uncharged	H2O / B(OH)3	H$_2$O / B(OH)$_{3}$	B(OH)3	0	2.26	5.15	water	0	1.38	1.45	DOW SW30HR-380	0.1	22	40.2	8.05825e-05	1.30323e-10	8.05825e-05	1.30323e-10	65	0	0	0	-32.7237	-0.2613	0	-32.985	-329.85	8.4644e-14	2.96932e-11	350.801	0.66958	Redondo et al. Desalination 156(1-3) 229-238 (2003)
0047B148	0008288C	RO	uncharged-uncharged	H2O / B(OH)3	H$_2$O / B(OH)$_{3}$	B(OH)3	0	2.26	5.15	water	0	1.38	1.45	DOW SW30	0.1	22	40.2	8.05825e-05	9.6699e-06	8.05825e-05	9.6699e-06	65	0	0	0	-5.20316	-0.2613	0	-5.46446	-54.6446	1.56322e-13	4.37823e-11	280.077	3.2933	Redondo et al. Desalination 156(1-3) 229-238 (2003)
00057755	002C73A1	RO	uncharged-uncharged	H2O / B(OH)3	H$_2$O / B(OH)$_{3}$	B(OH)3	0	2.26	5.15	water	0	1.38	1.45	DOW SW30HR-320	0.1	25	40.2	8.05825e-05	8.05825e-06	8.05825e-05	8.05825e-06	55	0	0	0	-5.70801	-0.2211	0	-5.92911	-59.2911	8.34714e-14	3.46083e-11	414.613	3.72503	Redondo et al. Desalination 156(1-3) 229-238 (2003)
C1A01306	1EF1D6EC	AP/FC	charged-uncharged	Na+ / MeOH	Na$^{+}$ / MeOH	methanol	0	2.55	3.23	Na+	1	3.58	0.279	Neosepta CMX	170	25	0	4.9	0.001	4.9	0.001	1.01325	1.01325	0.05	0.05	-21.0637	0	0	-21.0637	-0.123904	1.85e-11	6.17723e-11	3.33904	0.764749	Rottiers, et al., Ind. Eng. Chem. Res. 2016
39C4C181	528E56FF	AP/FC	charged-uncharged	Cl- / MeOH	Cl$^{-}$ / MeOH	methanol	0	2.55	3.23	Cl-	-1	3.32	3.253	Neosepta AMX	135	25	0	4.9	0.001	4.9	0.001	1.01325	1.01325	0.05	0.05	-21.0637	0	0	-21.0637	-0.156027	3.18e-11	1.06826e-10	3.35932	0.769393	Rottiers, et al., Ind. Eng. Chem. Res. 2016
5A215174		RO	uncharged-charged			water	0	1.38	1.45					Hydranautics ESPA3	0.1	25	18	55.4168	55.56	0.997422	1	10.3	0	0	0	0.00639973	-0.01854	0	-0.0121403	-0.121403	2.48962e-10				Manufacturer specification
003AF678		RO	uncharged-uncharged			water	0	1.38	1.45					Hydranautics ESPAB	0.1	20	18	55	55.56	0.989921	1	24	0	0	0	0.0246915	-0.0432	0	-0.0185085	-0.185085	1.43646e-10				Teychene et al. Desalination 310 109-114 2013
9ECC1CC2	FA90292A	GAS	uncharged-uncharged	CO2 / CH4	CO$_{2}$ / CH$_{4}$	CH4	0	3.87	2.6	CO2	0	3.3	2.65	TB-BisA-PC		35	0					20	1	0	0		0	0	0		1.11529e-13	3.60325e-12	32.3077		Sanders, et al., Polymer 2013
FA90292A		GAS	uncharged-uncharged			CO2	0	3.3	2.65					TB-BisA-PC		35	0					20	1	0	0		0	0	0		3.60325e-12				Sanders, et al., Polymer 2013
E24334C4	FB88B29C	AP/FC	charged-uncharged	OH- / MeOH	OH$^{-}$ / MeOH	methanol	0	2.55	3.23	OH-	-1	3	1.91	Fumasep FAA-2	30	30	0	1	0.001	1	0.001	1.01325	1.01325	0	0	-17.4112	0	0	-17.4112	-0.580373	5e-11	5.83069e-11	1.16614	0.323111	Santasalo-Aarnio, et al., J. Power Sources. 2011
BBCEFC7A	257A4383	AP/FC	charged-uncharged	H+ / MeOH	H$^{+}$ / MeOH	methanol	0	2.55	3.23	H+	1	2.82	1.19	Nafion 115	145	30	0	1	0.001	1	0.001	1.01325	1.01325	0	0	-17.4112	0	0	-17.4112	-0.120077	3.1e-10	9.02498e-10	2.91129	0.806654	Santasalo-Aarnio, et al., J. Power Sources. 2011
257A4383		AP/FC	charged-uncharged			H+	1	2.82	1.19					Nafion 115	145	25	0	1.38675	1.38675	1.38675	1.38675	20	20	0.05	0	0	0	-4.82427	-4.82427	-0.0332708	9.02498e-10				Santasalo-Aarnio, et al., J. Power Sources. 2011
FB88B29C		AP/FC	charged-uncharged			OH-	-1	3	1.91					Fumasep FAA-2	30	25	0	1.48883	1.48883	1.48883	1.48883	20	20	0.05	0	0	0	-4.82427	-4.82427	-0.160809	5.83069e-11				Santasalo-Aarnio, et al., J. Power Sources. 2011
0A28EA3B	0AC76050	GAS	uncharged-uncharged	CO2 / CH4	CO$_{2}$ / CH$_{4}$	CH4	0	3.87	2.6	CO2	0	3.3	2.65	cellulose acetate	30	25	0	0.278131	0.00536516	0.278131	0.00536516	1	1	0	0	-9.78734	0	0	-9.78734	-0.326245	8.07018e-14	4.15038e-12	51.4286	51.4286	Sundell, et al., JMS 2019
0AC76050		GAS	uncharged-uncharged			CO2	0	3.3	2.65					cellulose acetate	30	25	0	0.278131	0.00536516	0.278131	0.00536516	1	1	0	0	-9.78734	0	0	-9.78734	-0.326245	4.15038e-12				Sundell, et al., JMS 2019
F8887488	76DB7C3B	GAS	uncharged-uncharged	CO2 / CH4	CO$_{2}$ / CH$_{4}$	CH4	0	3.87	2.6	CO2	0	3.3	2.65	cellulose triacetate, degree of substitution 2.9 (CA)	70	35	0	0.195152	0.00519105	0.195152	0.00519105	1	1	0	0	-9.29234	0	0	-9.29234	-0.132748	2.57375e-13	6.86334e-12	26.6667	26.6667	Swaidan, et al., Macromolecules 2014
76DB7C3B		GAS	uncharged-uncharged			CO2	0	3.3	2.65					cellulose triacetate, degree of substitution 2.9 (CA)	70	35	0	0.195152	0.00519105	0.195152	0.00519105	1	1	0	0	-9.29234	0	0	-9.29234	-0.132748	6.86334e-12				Swaidan, et al., Macromolecules 2014
000A6B43		RO	uncharged-uncharged			water	0	1.38	1.45					Hydranautics SCW5	0.1	20	18	55	55.56	0.989921	1	24	0	0	0	0.0246915	-0.0432	0	-0.0185085	-0.185085	4.95199e-11				Teychene et al. Desalination 310 109-114 2013
C59242EB	528E56FF	ED	charged-uncharged	Cl- / H2O	Cl$^{-}$ / H$_2$O	water	0	1.38	1.45	Cl-	-1	3.32	3.253	Neosepta AMX	133	25	18	55.56	54.85	1	0.983	1	1	0	0	-0.0425046	0	0	-0.0425046	-0.000319583	1.75626e-10	1.06826e-10	0.60826	69.0374	Kingsbury, R. S.; Wang, J.; Coronell, O. Comparison of water and salt transport properties of ion exchange, reverse osmosis, and nanofiltration membranes for desalination and energy applications. J. Membr. Sci. 2020, 604 (117998).
D071CEF2		DD	uncharged-charged			water	0	1.38	1.45					Neosepta AMX	133	25	18	55.56	50.82	1	0.835	1	1	0	0	-0.447014	0	0	-0.447014	-0.00336101	1.1532e-10				Kingsbury, R. S.; Zhu, S.; Flotron, S.; Coronell, O. Microstructure determines water and salt permeation in commercial ion exchange membranes. ACS Appl. Mater. Interfaces 2018, 10 (46), 39745–39756.
1B9B2771	1EF1D6EC	ED	charged-uncharged	Na+ / H2O	Na$^{+}$ / H$_2$O	water	0	1.38	1.45	Na+	1	3.58	0.279	Neosepta CMX	170	25	18	55.56	54.85	1	0.983	1	1	0	0	-0.0425046	0	0	-0.0425046	-0.000250027	2.13358e-10	6.17723e-11	0.289524	32.8609	Kingsbury, R. S.; Wang, J.; Coronell, O. Comparison of water and salt transport properties of ion exchange, reverse osmosis, and nanofiltration membranes for desalination and energy applications. J. Membr. Sci. 2020, 604 (117998).
001ADF9A	0000097C	RO	uncharged-charged	H2O / As(III)	H$_2$O / As(III)	As(III)	0	2.25		water	0	1.38	1.45	DOW BW30LE	0.1	20	90	3.93169e-07	6.68388e-09	3.93169e-07	6.68388e-09	24	0	0	0	-9.93123	-0.216	0	-10.1472	-101.472	2.1e-14	1.04182e-10	4961.06	21.1208	Teychene et al. Desalination 310 109-114 2013
000C050D	002EAAA2	RO	uncharged-charged	H2O / As(III)	H$_2$O / As(III)	As(III)	0	2.25		water	0	1.38	1.45	DOW SW30HR	0.1	20	90	3.93169e-07	5.1112e-09	3.93169e-07	5.1112e-09	24	0	0	0	-10.5851	-0.216	0	-10.8011	-108.011	3.28928e-15	3.28873e-11	9998.32	17.1329	Teychene et al. Desalination 310 109-114 2013
004146EE	000A6B43	RO	uncharged-uncharged	H2O / As(III)	H$_2$O / As(III)	As(III)	0	2.25		water	0	1.38	1.45	Hydranautics SCW5	0.1	20	90	3.93169e-07	3.53852e-09	3.93169e-07	3.53852e-09	24	0	0	0	-11.4814	-0.216	0	-11.6974	-116.974	3.41504e-15	4.95199e-11	14500.5	22.9439	Teychene et al. Desalination 310 109-114 2013
000E10EB	000A6B43	RO	uncharged-charged	H2O / As(III)	H$_2$O / As(III)	As(III)	0	2.25		water	0	1.38	1.45	Hydranautics SCW5	0.1	20	90	3.93169e-07	3.53852e-09	3.93169e-07	3.53852e-09	24	0	0	0	-11.4814	-0.216	0	-11.6974	-116.974	3.41504e-15	4.95199e-11	14500.5	22.9439	Teychene et al. Desalination 310 109-114 2013
001E3B9E	001D9684	RO	uncharged-uncharged	H2O / B(OH)3	H$_2$O / B(OH)$_{3}$	B(OH)3	0	2.26	5.15	water	0	1.38	1.45	Hydranautics ESPA2	0.1	20	40.2	4.20712e-05	1.33366e-05	4.20712e-05	1.33366e-05	24	0	0	0	-2.8002	-0.09648	0	-2.89668	-28.9668	3.24e-13	1.23611e-10	381.515	2.43771	Teychene et al. Desalination 310 109-114 2013
00036A19	0000097C	RO	uncharged-uncharged	H2O / B(OH)3	H$_2$O / B(OH)$_{3}$	B(OH)3	0	2.26	5.15	water	0	1.38	1.45	DOW BW30LE	0.1	20	40.2	4.20712e-05	1.19482e-05	4.20712e-05	1.19482e-05	24	0	0	0	-3.06813	-0.09648	0	-3.16461	-31.6461	3.28e-13	1.04182e-10	317.629	4.33594	Teychene et al. Desalination 310 109-114 2013
001CF15C	003AF678	RO	uncharged-uncharged	H2O / B(OH)3	H$_2$O / B(OH)$_{3}$	B(OH)3	0	2.26	5.15	water	0	1.38	1.45	Hydranautics ESPAB	0.1	20	40.2	4.20712e-05	7.69903e-06	4.20712e-05	7.69903e-06	24	0	0	0	-4.13934	-0.09648	0	-4.23582	-42.3582	1.75e-13	1.43646e-10	820.832	3.58664	Teychene et al. Desalination 310 109-114 2013
002BFDBF	001D9684	RO	uncharged-uncharged	H2O / As(III)	H$_2$O / As(III)	As(III)	0	2.25		water	0	1.38	1.45	Hydranautics ESPA2	0.1	20	90	3.93169e-07	5.54369e-08	3.93169e-07	5.54369e-08	24	0	0	0	-4.77483	-0.216	0	-4.99083	-49.9083	1.79e-13	1.23611e-10	690.563	2.56095	Teychene et al. Desalination 310 109-114 2013
0021F3F0	000A6B43	RO	uncharged-uncharged	H2O / B(OH)3	H$_2$O / B(OH)$_{3}$	B(OH)3	0	2.26	5.15	water	0	1.38	1.45	Hydranautics SCW5	0.1	20	40.2	4.20712e-05	5.51133e-06	4.20712e-05	5.51133e-06	24	0	0	0	-4.95413	-0.09648	0	-5.05061	-50.5061	8.2e-14	4.95199e-11	603.901	2.21306	Teychene et al. Desalination 310 109-114 2013
000003B7	0000097C	RO	uncharged-uncharged	H2O / As(III)	H$_2$O / As(III)	As(III)	0	2.25		water	0	1.38	1.45	DOW BW30LE	0.1	20	90	3.93169e-07	4.56076e-08	3.93169e-07	4.56076e-08	24	0	0	0	-5.25053	-0.216	0	-5.46653	-54.6653	1.64e-13	1.04182e-10	635.258	5.02022	Teychene et al. Desalination 310 109-114 2013
001AAC0A	001D9684	RO	uncharged-charged	H2O / B(OH)4-	H$_2$O / B(OH)$_{4}$$^{-}$	B(OH)4-	-1	2.61		water	0	1.38	1.45	Hydranautics ESPA2	0.1	20	40.2	4.20712e-05	4.50162e-06	4.20712e-05	4.50162e-06	24	0	0	0	-5.44738	-0.09648	0	-5.54386	-55.4386	6.2e-14	1.23611e-10	1993.72	6.65616	Teychene et al. Desalination 310 109-114 2013
00456C5D	002EAAA2	RO	uncharged-uncharged	H2O / B(OH)3	H$_2$O / B(OH)$_{3}$	B(OH)3	0	2.26	5.15	water	0	1.38	1.45	DOW SW30HR	0.1	20	40.2	4.20712e-05	4.3754e-06	4.20712e-05	4.3754e-06	24	0	0	0	-5.51669	-0.09648	0	-5.61317	-56.1317	4.4e-14	3.28873e-11	747.438	2.46455	Teychene et al. Desalination 310 109-114 2013
0038A7CD	0000097C	RO	uncharged-charged	H2O / B(OH)4-	H$_2$O / B(OH)$_{4}$$^{-}$	B(OH)4-	-1	2.61		water	0	1.38	1.45	DOW BW30LE	0.1	20	40.2	4.20712e-05	4.29126e-06	4.20712e-05	4.29126e-06	24	0	0	0	-5.56402	-0.09648	0	-5.6605	-56.605	8.9e-14	1.04182e-10	1170.59	8.93374	Teychene et al. Desalination 310 109-114 2013
002CD226	003CF37B	RO	uncharged-charged			B(OH)4-	-1	2.61						Hydranautics ESPAB	0.1	20	40.2	4.20712e-05	3.57605e-06	4.20712e-05	3.57605e-06	24	0	0	0	-6.00841	-0.09648	0	-6.10489	-61.0489	5.5e-14				Teychene et al. Desalination 310 109-114 2013
0044BD47	003AF678	RO	uncharged-uncharged	H2O / As(III)	H$_2$O / As(III)	As(III)	0	2.25		water	0	1.38	1.45	Hydranautics ESPAB	0.1	20	90	3.93169e-07	3.06672e-08	3.93169e-07	3.06672e-08	24	0	0	0	-6.21788	-0.216	0	-6.43388	-64.3388	9.1e-14	1.43646e-10	1578.52	4.54097	Teychene et al. Desalination 310 109-114 2013
003BAB29	001D9684	RO	uncharged-charged	H2O / As(III)	H$_2$O / As(III)	As(III)	0	2.25		water	0	1.38	1.45	Hydranautics ESPA2	0.1	20	90	3.93169e-07	1.65131e-08	3.93169e-07	1.65131e-08	24	0	0	0	-7.72672	-0.216	0	-7.94272	-79.4272	6e-14	1.23611e-10	2060.18	4.80072	Teychene et al. Desalination 310 109-114 2013
00153831	002EAAA2	RO	uncharged-uncharged	H2O / As(III)	H$_2$O / As(III)	As(III)	0	2.25		water	0	1.38	1.45	DOW SW30HR	0.1	20	90	3.93169e-07	1.57268e-08	3.93169e-07	1.57268e-08	24	0	0	0	-7.84564	-0.216	0	-8.06164	-80.6164	2e-14	3.28873e-11	1644.36	3.77525	Teychene et al. Desalination 310 109-114 2013
000FF6D0	000A6B43	RO	uncharged-charged	H2O / B(OH)4-	H$_2$O / B(OH)$_{4}$$^{-}$	B(OH)4-	-1	2.61		water	0	1.38	1.45	Hydranautics SCW5	0.1	20	40.2	4.20712e-05	1.59871e-06	4.20712e-05	1.59871e-06	24	0	0	0	-7.97066	-0.09648	0	-8.06714	-80.6714	1.7e-14	4.95199e-11	2912.94	6.68316	Teychene et al. Desalination 310 109-114 2013
0025D202	003CF37B	RO	uncharged-charged			As(III)	0	2.25						Hydranautics ESPAB	0.1	20	90	3.93169e-07	1.37609e-08	3.93169e-07	1.37609e-08	24	0	0	0	-8.17111	-0.216	0	-8.38711	-83.8711	3.4e-14				Teychene et al. Desalination 310 109-114 2013
00239107	002EAAA2	RO	uncharged-charged	H2O / B(OH)4-	H$_2$O / B(OH)$_{4}$$^{-}$	B(OH)4-	-1	2.61		water	0	1.38	1.45	DOW SW30HR	0.1	20	40.2	4.20712e-05	1.34628e-06	4.20712e-05	1.34628e-06	24	0	0	0	-8.38953	-0.09648	0	-8.48601	-84.8601	1.3e-14	3.28873e-11	2529.79	5.51762	Teychene et al. Desalination 310 109-114 2013
37781BED	41D01B03	GAS	uncharged-uncharged	CO2 / CH4	CO$_{2}$ / CH$_{4}$	CH4	0	3.87	2.6	CO2	0	3.3	2.65	Matrimid	50	35	0	0.395476	0.00519105	0.395476	0.00519105	1	1	0	0	-11.102	0	0	-11.102	-0.22204	2.059e-13	7.29229e-12	35.4167	35.4167	Tin, et al., JMS 2003
41D01B03		GAS	uncharged-uncharged			CO2	0	3.3	2.65					Matrimid	50	35	0	0.395476	0.00519105	0.395476	0.00519105	1	1	0	0	-11.102	0	0	-11.102	-0.22204	7.29229e-12				Tin, et al., JMS 2003
84ED3C2F	6EFC10FB	GAS	uncharged-uncharged	O2 / N2	O$_{2}$ / N$_{2}$	N2	0	3.64	1.76	O2	0	3.46	1.6	Matrimid	50	35	0	0.395476	0.00519105	0.395476	0.00519105	1	1	0	0	-11.102	0	0	-11.102	-0.22204	2.14479e-13	1.45846e-12	6.8	6.8	Tin, et al., JMS 2003
6EFC10FB		GAS	uncharged-uncharged			O2	0	3.46	1.6					Matrimid	50	35	0	0.395476	0.00519105	0.395476	0.00519105	1	1	0	0	-11.102	0	0	-11.102	-0.22204	1.45846e-12				Tin, et al., JMS 2003
33842A89	36C10EB7	AP/FC	charged-uncharged	H+ / MeOH	H$^{+}$ / MeOH	methanol	0	2.55	3.23	H+	1	2.82	1.19	Pall R-4010	72.45	22	0	1.97	0.001	1.97	0.001	1	1	0	0	-18.6156	0	0	-18.6156	-0.256945	3.4e-11	1.27419e-09	37.4761	9.71198	Tricoli, Carretta, and Bartolozzi, J. Electrochem. Soc 2002
C239E1BA	83EC1781	AP/FC	charged-uncharged	H+ / MeOH	H$^{+}$ / MeOH	methanol	0	2.55	3.23	H+	1	2.82	1.19	Pall R-1010	41.4	22	0	1.97	0.001	1.97	0.001	1	1	0	0	-18.6156	0	0	-18.6156	-0.449653	4e-11	1.74546e-09	43.6365	11.3085	Tricoli, Carretta, and Bartolozzi, J. Electrochem. Soc 2002
36C10EB7		AP/FC	charged-uncharged			H+	1	2.82	1.19					Pall R-4010	72.45	20	0	1.5	1.5	1.5	1.5	1	1	0.05	0	0	0	-4.82427	-4.82427	-0.0665875	1.27419e-09				Tricoli, Carretta, and Bartolozzi, J. Electrochem. Soc 2002
83EC1781		AP/FC	charged-uncharged			H+	1	2.82	1.19					Pall R-1010	41.4	20	0	1.2	1.2	1.2	1.2	1	1	0.05	0	0	0	-4.82427	-4.82427	-0.116528	1.74546e-09				Tricoli, Carretta, and Bartolozzi, J. Electrochem. Soc 2002
5A2DE205		DD	uncharged-charged			water	0	1.38	1.45					Neosepta CMX	170	25	18	55.56	50.82	1	0.835	1	1	0	0	-0.447014	0	0	-0.447014	-0.0026295	1.3925e-10				Kingsbury, R. S.; Zhu, S.; Flotron, S.; Coronell, O. Microstructure determines water and salt permeation in commercial ion exchange membranes. ACS Appl. Mater. Interfaces 2018, 10 (46), 39745–39756.
BE606DAD		ED	uncharged-charged			water	0	1.38	1.45					Neosepta CMX/AMX	80	25	18	Dimensionality error	Dimensionality error	1	0.983	1	1	0	0	-0.0425046	0	0	-0.0425046	-0.000531307	6e-10				Veerman et al., Reverse electrodialysis: Comparison of six commercial membrane pairs onthe thermodynamic efficiency and power density, 2009, JMS
D4120847		PV	uncharged-uncharged			water	0	1.38	1.45					poly(vinyl alcohol)	35	60	18	2.22058	4.98161e-05	2.22058	4.98161e-05	1	0.00399967			-29.6523	-0.0017928		-29.6541	-0.84726	5.45276e-12				Chapman, P. D., Oliveira, T., Livingston, A. G., & Li, K. (2008). Membranes for the dehydration of solvents by pervaporation. Journal of Membrane Science, 318(1–2), 5–37. https://doi.org/10.1016/j.memsci.2008.02.061
96E25C27	CF5F4872	RO	uncharged-charged	H2O / NaCl	H$_2$O / NaCl	NaCl	0	3.44755	0.952674	water	0	1.38	1.45	DOW LE	0.1	25	16.65	0.0342231	0	0.0342231	0	10.3	0	0	0	-8.75791	-0.0171495	0	-8.77506	-87.7506	1.69444e-14	3.92302e-10	23152.3	28.7551	Van Wagner, et al., JMS 345(1-2) 2009 97-109
831433CB	56560458	RO	uncharged-charged	H2O / NaCl	H$_2$O / NaCl	NaCl	0	3.44755	0.952674	water	0	1.38	1.45	DOW XLE	0.1	25	16.65	0.0342231	0	0.0342231	0	10.3	0	0	0	-8.75791	-0.0171495	0	-8.77506	-87.7506	2.30556e-14	3.40972e-10	14789.1	18.3681	Van Wagner, et al., JMS 345(1-2) 2009 97-109
D84659BB	729E539F	RO	uncharged-charged	H2O / NaCl	H$_2$O / NaCl	NaCl	0	3.44755	0.952674	water	0	1.38	1.45	GE Water AG	0.1	25	16.65	0.0342231	0	0.0342231	0	15.5	0	0	0	-8.75791	-0.0258075	0	-8.78372	-87.8372	1.66667e-14	2.31473e-10	13888.4	32.0319	Van Wagner, et al., JMS 345(1-2) 2009 97-109
95F08B1D		PV	uncharged-uncharged			water	0	1.38	1.45					poly(vinyl alcohol)	0.5	100	18	2.22058	8.72078e-05	2.22058	8.72078e-05	1	0.00399967	0		-31.4752	-0.0017928		-31.477	-62.9541	3.69878e-13				Sander, U., & Soukup, P. (1988). Journal of Membrane Science, 36 (1988) 463-475. Science, 36, 463–475.
5B217DAF		PV	uncharged-uncharged			water	0	1.38	1.45					poly(vinyl alcohol)	40	60	18	4.5	0.000136164	4.5	0.000136164	1	0.00399967			-28.8235	-0.0017928		-28.8253	-0.720632	3.16352e-12				Chapman, P. D., Oliveira, T., Livingston, A. G., & Li, K. (2008). Membranes for the dehydration of solvents by pervaporation. Journal of Membrane Science, 318(1–2), 5–37. https://doi.org/10.1016/j.memsci.2008.02.061
E6B99A17		PV	uncharged-charged			water	0	1.38	1.45					poly(vinyl alcohol)	0.1	70	18	54.85	0.000140185	0.987221	0.000140185	1	0.00399967			-25.2776	-0.0017928		-25.2794	-252.794	4.69959e-14				Wang, Q.; Li, N.; Bolto, B.; Hoang, M.; Xie, Z. Desalination by pervaporation: A review. Desalination 2016, 387, 46–60.
F434A25C	48B7B6E1	ED	uncharged-charged	H2O / NaCl	H$_2$O / NaCl	NaCl	0	3.44755	0.952674	water	0	1.38	1.45	Fumasep FKD/FAD	150	25	0	0.5	0.017	0.5	0.017	1	1	0	0	-8.38233	0	0	-8.38233	-0.0558822	1.3e-11	1.3e-09	100	0.507074	Veerman et al., Reverse electrodialysis: Comparison of six commercial membrane pairs onthe thermodynamic efficiency and power density, 2009, JMS
C651154B	9ACE44D8	ED	uncharged-charged	H2O / NaCl	H$_2$O / NaCl	NaCl	0	3.44755	0.952674	water	0	1.38	1.45	Selemion CMV/AMV	120	25	0	0.5	0.017	0.5	0.017	1	1	0	0	-8.38233	0	0	-8.38233	-0.0698528	3.1e-12	1e-10	32.2581	0.163572	Veerman et al., Reverse electrodialysis: Comparison of six commercial membrane pairs onthe thermodynamic efficiency and power density, 2009, JMS
96D2E321	BE606DAD	ED	uncharged-charged	H2O / NaCl	H$_2$O / NaCl	NaCl	0	3.44755	0.952674	water	0	1.38	1.45	Neosepta CMX/AMX	80	25	0	0.5	0.017	0.5	0.017	1	1	0	0	-8.38233	0	0	-8.38233	-0.104779	5.5e-11	6e-10	10.9091	0.0553171	Veerman et al., Reverse electrodialysis: Comparison of six commercial membrane pairs onthe thermodynamic efficiency and power density, 2009, JMS
126FC83A		PV	uncharged-uncharged			water	0	1.38	1.45					poly(vinyl alcohol) / PAAM	35	75	18	2.22058	0.000137482	2.22058	0.000137482	1	0.00399967			-28.0488	-0.0017928		-28.0506	-0.801446	3.01188e-12				Jyothi, M. S., Reddy, K. R., Soontarapa, K., Naveen, S., Raghu, A. V., Kulkarni, R. V., Suhas, D. P., Shetti, N. P., Nadagouda, M. N., & Aminabhavi, T. M. (2019). Membranes for dehydration of alcohols via pervaporation. Journal of Environmental Management, 242(May), 415–429. https://doi.org/10.1016/j.jenvman.2019.04.043
2E4251C8	5B217DAF	PV	uncharged-uncharged	H2O / EtOH	H$_2$O / EtOH	ethanol	0	3.1	5	water	0	1.38	1.45	poly(vinyl alcohol)	40	60	18	15.8478	8.17327e-06	15.8478	8.17327e-06	1	0.00399967			-40.1026	-0.0017928		-40.1044	-1.00261	3.87419e-14	3.16352e-12	81.6564	58.6927	Chapman, P. D., Oliveira, T., Livingston, A. G., & Li, K. (2008). Membranes for the dehydration of solvents by pervaporation. Journal of Membrane Science, 318(1–2), 5–37. https://doi.org/10.1016/j.memsci.2008.02.061
EBBFCE2D	D4120847	PV	uncharged-uncharged	H2O / EtOH	H$_2$O / EtOH	ethanol	0	3.1	5	water	0	1.38	1.45	poly(vinyl alcohol)	35	60	18	16.5096	9.46032e-05	16.5096	9.46032e-05	1	0.00399967			-33.4328	-0.0017928		-33.4346	-0.955274	1.236e-12	5.45276e-12	4.41161	3.91285	Chapman, P. D., Oliveira, T., Livingston, A. G., & Li, K. (2008). Membranes for the dehydration of solvents by pervaporation. Journal of Membrane Science, 318(1–2), 5–37. https://doi.org/10.1016/j.memsci.2008.02.061
C857B536	126FC83A	PV	uncharged-uncharged	H2O / EtOH	H$_2$O / EtOH	ethanol	0	3.1	5	water	0	1.38	1.45	poly(vinyl alcohol) / PAAM	35	75	18	16.5096	6.37361e-07	16.5096	6.37361e-07	1	0.00399967			-49.4118	-0.0017928		-49.4136	-1.41182	9.59191e-15	3.01188e-12	314.003	178.261	Jyothi, M. S., Reddy, K. R., Soontarapa, K., Naveen, S., Raghu, A. V., Kulkarni, R. V., Suhas, D. P., Shetti, N. P., Nadagouda, M. N., & Aminabhavi, T. M. (2019). Membranes for dehydration of alcohols via pervaporation. Journal of Environmental Management, 242(May), 415–429. https://doi.org/10.1016/j.jenvman.2019.04.043
26D12768	95F08B1D	PV	uncharged-uncharged	H2O / EtOH	H$_2$O / EtOH	ethanol	0	3.1	5	water	0	1.38	1.45	poly(vinyl alcohol)	0.5	100	18	16.5096	4.17081e-05	16.5096	4.17081e-05	1	0.00399967			-39.9879	-0.0017928		-39.9897	-79.9794	3.23502e-14	3.69878e-13	11.4335	9	Sander, U., & Soukup, P. (1988). Journal of Membrane Science, 36 (1988) 463-475. Science, 36, 463–475.
1681E01E		PV	uncharged-charged			water	0	1.38	1.45					polyester	20	50	18	53.54	0.0432269	0.963643	0.0432269	1	1			-7.75985	0		-7.75985	-0.387992	2.00397e-12				Wang, Q.; Li, N.; Bolto, B.; Hoang, M.; Xie, Z. Desalination by pervaporation: A review. Desalination 2016, 387, 46–60.
DE0DC7E3		PV	uncharged-charged			water	0	1.38	1.45					polyether amide	30	40	18	54.66	0.000153616	0.983801	0.000153616	1	0.00399967			-22.8205	-0.0017928		-22.8223	-0.760742	1.29482e-11				Wang, Q.; Li, N.; Bolto, B.; Hoang, M.; Xie, Z. Desalination by pervaporation: A review. Desalination 2016, 387, 46–60.
D78357DB	15FDDA0D	ED	charged-uncharged	Cl- / H2O	Cl$^{-}$ / H$_2$O	water	0	1.38	1.45	Cl-	-1	3.32	3.253	Selemion AMV	109	25	18	55.56	50.82	1	0.835	1	1	0	0	-0.447014	0	0	-0.447014	-0.00410105	7.49111e-11	2.95872e-11	0.394964	4.26253	Kingsbury, R. S.; Zhu, S.; Flotron, S.; Coronell, O. Microstructure determines water and salt permeation in commercial ion exchange membranes. ACS Appl. Mater. Interfaces 2018, 10 (46), 39745–39756.
7A3525E6	805130E0	ED	charged-uncharged	Na+ / H2O	Na$^{+}$ / H$_2$O	water	0	1.38	1.45	Na+	1	3.58	0.279	Selemion CMV	105	25	18	55.56	50.82	1	0.835	1	1	0	0	-0.447014	0	0	-0.447014	-0.00425728	8.93635e-11	2.34331e-10	2.62222	16.7307	Kingsbury, R. S.; Zhu, S.; Flotron, S.; Coronell, O. Microstructure determines water and salt permeation in commercial ion exchange membranes. ACS Appl. Mater. Interfaces 2018, 10 (46), 39745–39756.
004B6602	003C157E	RO	uncharged-uncharged	H2O / MeOH	H$_2$O / MeOH	methanol	0	2.55	3.23	water	0	1.38	1.45	Desal-Osmonics AK	0.1	25	0	0.001057	0.000962	1.057	0.962	8	0	0	0	-0.233457	0	0	-0.233457	-2.33457	3.96114e-11	2.69361e-10	6.8001	0.419441	Yoon and Lueptow, JMS 2005
001CB713	0003147C	RO	uncharged-uncharged	H2O / MeOH	H$_2$O / MeOH	methanol	0	2.55	3.23	water	0	1.38	1.45	Hydranautics ESPA	0.1	25	0	0.001162	0.000892	1.162	0.892	8	0	0	0	-0.655515	0	0	-0.655515	-6.55515	1.5829e-11	3.29927e-10	20.8432	0.457873	Yoon and Lueptow, JMS 2005
0028952A	003C157E	RO	uncharged-charged	H2O / NaCl	H$_2$O / NaCl	NaCl	0	3.44755	0.952674	water	0	1.38	1.45	Desal-Osmonics AK	0.1	25	16.65	0.0023695	8.7e-05	2.3695	0.087	8	0	0	0	-8.19178	-0.01332	0	-8.2051	-82.051	1.491e-13	2.69361e-10	1806.58	3.17057	Yoon and Lueptow, JMS 2005
00488B1F	0003147C	RO	uncharged-charged	H2O / NaCl	H$_2$O / NaCl	NaCl	0	3.44755	0.952674	water	0	1.38	1.45	Hydranautics ESPA	0.1	25	16.65	0.0023905	7.3e-05	2.3905	0.073	8	0	0	0	-8.64858	-0.01332	0	-8.6619	-86.619	1.50923e-13	3.29927e-10	2186.07	3.63423	Yoon and Lueptow, JMS 2005
9ACE44D8		ED	uncharged-charged			water	0	1.38	1.45					Selemion CMV/AMV	120	25	18	Dimensionality error	Dimensionality error	1	0.983	1	1	0	0	-0.0425046	0	0	-0.0425046	-0.000354205	1e-10				Veerman et al., Reverse electrodialysis: Comparison of six commercial membrane pairs onthe thermodynamic efficiency and power density, 2009, JMS
A2510644		PV	uncharged-charged			water	0	1.38	1.45					sulfonated polyethylene	115	55	18	54.75	0.0403395	0.985421	0.0403395	1	1	0	0	-8.32066	0	0	-8.32066	-0.0723535	4.561e-11				Wang, Q.; Li, N.; Bolto, B.; Hoang, M.; Xie, Z. Desalination by pervaporation: A review. Desalination 2016, 387, 46–60.
